# Supplementary material for: GDC: Integration of Multi‐Omic and Phenotypic Resources to Unravel the Genetic Pathogenesis of Hearing Loss
Source: Adv Sci (Weinh). 2025 Mar 16;12(29):2408891. doi: 10.1002/advs.202408891 (PMC12362786; doi:10.1002/advs.202408891)
Supplement: Supplementary file 2 — Supporting Tables [file ADVS-12-2408891-s002.zip]

Archive with 7 entries (7 files):
- TableS7_r2.xlsx
- TableS1_r2.xlsx
- TableS2_r2.xlsx
- TableS3_r2.xlsx
- TableS4_r2.xlsx
- TableS5_r2.xlsx
- TableS6_r2.xlsx
