# Supplementary material for: GDC: Integration of Multi‐Omic and Phenotypic Resources to Unravel the Genetic Pathogenesis of Hearing Loss
Source: Adv Sci (Weinh). 2025 Mar 16;12(29):2408891. doi: 10.1002/advs.202408891 (PMC12362786; doi:10.1002/advs.202408891)
Supplement: Supplementary file 2 — Supporting Tables [file ADVS-12-2408891-s002.zip › TableS7_r2.xlsx]

## Sheet: Sheet1
Supplementary Table S7: Identification of 221 candidate HL gene using the ML model
Human symbol	Predicted score	Human_Entrez_Gene_ID	Gene description	Orthologs mouse symbol	Mouse_Entrez_Gene_ID	Mouse phenotype reference	Mouse phenotype description
ATP8A2	9	51761	ATPase phospholipid transporting 8A2	Atp8a2	50769	PMID: 24413176	Analysis of representative ABR recordings revealed that the ABR threshold of mutant mice was much higher than that of control animals (Fig. 8A,B). At 2 months of age, the 16 kHz ABR thresholds of wl/wl mice were on average 37 dB higher than that of WT (Fig. 8C).
CEP85L	9	387119	centrosomal protein 85 like	Cep85l	100038725	IMPC	Abnormal auditory brainstem response
CHRNA10	9	57053	cholinergic receptor nicotinic alpha 10 subunit	Chrna10	504186	PMID: 18077337	To test the effects of α10 gene deletion on OC function in vivo, we measured the effects of OC electrical activation on DPOAE amplitudes. DPOAE amplitudes in wild-type mice always show a fast suppression after OC fiber stimulation that is visible in the first DPOAE measurement after shock train onset (Fig. 4A). Suppression is greatest for mid-frequency tones (Fig. 4B), mirroring the peak of OHC e…
CIMIP2B	9	730112	ciliary microtubule inner protein 2B	Cimip2b	329831	IMPC	Abnormal auditory brainstem response
COBL	9	23242	cordon-bleu WH2 repeat protein	Cobl	12808	PMID: 30157434	Over the entire frequency range, the intensities of distortion product otoacoustic emissions (DPOAEs) from adult (12–14 weeks) Cobl KO mice consistently were significantly lower than those of WT mice (Figure 7C).
CTHRC1	9	115908	collagen triple helix repeat containing 1	Cthrc1	68588	PMID: 18606138	abnormal cochlear inner hair cell morphology
FERRY3	9	57102	FERRY endosomal RAB5 effector complex subunit 3	D6Wsu163e	28040	IMPC	Abnormal auditory brainstem response
DNASE1	9	1773	deoxyribonuclease 1	Dnase1	13419	IMPC	Abnormal auditory brainstem response
ELMOD1	9	55531	ELMO domain containing 1	Elmod1	270162	IMPC; PMID: 22558334	Hearing in rda and rda2J mutant mice and controls was further assessed by auditory brainstem response (ABR) measurements (Figure 1A). The lack of detectable ABRs for pure tone 8 kHz, 16 kHz, and 32 kHz stimuli, even at the maximum sound pressure level presented (100 dB), demonstrated that rda/rda and rda2J/rda2J mutant mice on the C57BL/6J (B6) strain background are profoundly deaf by 5 weeks of …
FZD1	9	8321	frizzled class receptor 1	Fzd1	14362	PMID: 20940229	Mice exhibit cochlear hair cell defects (hair cell number and outer hair cell row 3 orientation) unlike wild-type mice.
GABRB2	9	2561	gamma-aminobutyric acid type A receptor subunit beta2	Gabrb2	14401	PMID: 17021187	At 6 weeks, α5 nulls and β2 nulls showed similar patterns of threshold elevation (Figs. 1B,C, 2A): ABR data from both lines showed threshold shifts increasing from <5 to 20–30 dB with increasing tone frequency.
GABRB3	9	2562	gamma-aminobutyric acid type A receptor subunit beta3	Gabrb3	14402	PMID: 17021187	Mean ABR thresholds in β3 nulls were elevated compared with wild types by 20-45 dB across test frequencies, with peak loss occurring at 22.6 kHz: Figure 1A shows absolute thresholds, and Figure 2A shows threshold differences between wild type and mutants.
HR	9	55806	HR lysine demethylase and nuclear receptor corepressor	Hr	15460	PMID: 16235133	Hearing function measured with auditory brainstem response (ABR) has demonstrated profound hearing impairment for jc homozygotes by 1 month of age, whereas hr homozygotes demonstrate normal ABR thresholds up to 6 months.
KCNA10	9	3744	potassium voltage-gated channel subfamily A member 10	Kcna10	242151	PMID: 23528307	In contrast to vestibular function, ABR threshold measurements of KCNA10-null mice showed only slightly elevated thresholds (approximately 5 to 8 dB) in response to 8- and 32-kHz stimuli as compared to those of wild type and heterozygous mice. This suggests KCNA10 plays a minimal role in establishing auditory sensitivity.
MYC	9	4609	MYC proto-oncogene, bHLH transcription factor	Myc	17869	PMID: 17523175	When this is done for the 0 dB stimulus, the loss is 5.3, 5.0, and 5.8 dB for the three successive ABR components, respectively. When this is done for the 10 dB stimulus, the loss is 7.3, 11.5, and 9.4 dB for the three ABR components, respectively. These physiological hearing data are consistent with the middle ear defect caused by c-myc deficiency in neural crest.
SEC24B	9	10427	SEC24 homolog B, COPII coat complex component	Sec24b	99683	PMID: 20215345	Dissection at E16.5 of inner ears of Sec24b krabbel mutant foetuses revealed that mutant cochleae were markedly smaller than those from wild-type and heterozygous embryos. at E17.5, the organ of Corti is disorganized unlike in wild-type mice
TBX2	9	6909	T-box transcription factor 2	Tbx2	21385	doi: https://doi.org/10.1101/2024.07.18.24310488	Tbx2+/- mice exhibited normal hearing at postnatal day70 (P70), but showed progressively increasing in auditory thresholds with age. At P100, Tbx2+/- mice displayed significant auditory thresholds increases at 11.3 and 22.6 kHz compared to WT littermates, with further deterioration across multiple frequencies at P120 and P150 (Figure 4B).
ZEB1	9	6935	zinc finger E-box binding homeobox 1	Zeb1	21417	PMID: 21980308	Binaural average ABR thresholds were elevated for Tw/+ mice in comparison to wild type controls at one month of age (Figure 2J).
ABI3BP	9	25890	ABI family member 3 binding protein	Abi3bp	320712
ACACB	9	32	acetyl-CoA carboxylase beta	Acacb	100705
ACBD7	9	414149	acyl-CoA binding domain containing 7	Acbd7	78245
ADAMTS2	9	9509	ADAM metallopeptidase with thrombospondin type 1 motif 2	Adamts2	216725
ADCK2	9	90956	aarF domain containing kinase 2	Adck2	57869
ADM	9	133	adrenomedullin	Adm	11535
AIFM3	9	150209	AIF family member 3	Aifm3	72168
ALDH1A1	9	216	aldehyde dehydrogenase 1 family member A1	Aldh1a1	11668
ALDH1A3	9	220	aldehyde dehydrogenase 1 family member A3	Aldh1a3	56847
ANKFN1	9	162282	ankyrin repeat and fibronectin type III domain containing 1	Ankfn1	382543
AP1M2	9	10053	adaptor related protein complex 1 subunit mu 2	Ap1m2	11768
APH1B	9	83464	aph-1 homolog B, gamma-secretase subunit	Aph1c	68318
AQP11	9	282679	aquaporin 11	Aqp11	66333
ATP13A4	9	84239	ATPase 13A4	Atp13a4	224079
ATP1A1	9	476	ATPase Na+/K+ transporting subunit alpha 1	Atp1a1	11928
ATP1B2	9	482	ATPase Na+/K+ transporting subunit beta 2	Atp1b2	11932
ATP6V0A1	9	535	ATPase H+ transporting V0 subunit a1	Atp6v0a1	11975
BCL2	9	596	BCL2 apoptosis regulator	Bcl2	12043
BMPER	9	168667	BMP binding endothelial regulator	Bmper	73230
BPIFA1	9	51297	BPI fold containing family A member 1	Bpifa1	18843
BRICD5	9	283870	BRICHOS domain containing 5	Bricd5	319259
C11orf87	9	399947	chromosome 11 open reading frame 87	AI593442	330941
C16orf74	9	404550	chromosome 16 open reading frame 74	1190005I06Rik	68918
C1orf232	9	110806296	chromosome 1 open reading frame 230	Gm30191	115489946
C2CD4B	9	388125	C2 calcium dependent domain containing 4B	C2cd4b	75697
CA13	9	377677	carbonic anhydrase 13	Car13	71934
CA7	9	766	carbonic anhydrase 7	Car7	12354
CACNA2D4	9	93589	calcium voltage-gated channel auxiliary subunit alpha2delta 4	Cacna2d4	319734
CASD1	9	64921	CAS1 domain containing 1	Casd1	213819
CCDC68	9	80323	coiled-coil domain containing 68	Ccdc68	381175
CCER2	9	643669	coiled-coil glutamate rich protein 2	Ccer2	100504112
CCN4	9	8840	cellular communication network factor 4	Ccn4	22402
CD164L2	9	388611	CD164 molecule like 2	Cd164l2	69655
CD59	9	966	CD59 molecule (CD59 blood group)	Cd59b	333883
CDKL4	9	344387	cyclin dependent kinase like 4	Cdkl4	381113
CEBPD	9	1052	CCAAT enhancer binding protein delta	Cebpd	12609
CECR2	9	27443	CECR2 histone acetyl-lysine reader	Cecr2	330409
CFAP126	9	257177	cilia and flagella associated protein 126	Cfap126	75472
CHADL	9	150356	chondroadherin like	Chadl	214685
CITED4	9	163732	Cbp/p300 interacting transactivator with Glu/Asp rich carboxy-terminal domain 4	Cited4	56222
CLDN8	9	9073	claudin 8	Cldn8	54420
CLU	9	1191	clusterin	Clu	12759
CMTM8	9	152189	CKLF like MARVEL transmembrane domain containing 8	Cmtm8	70031
CNMD	9	11061	chondromodulin	Cnmd	16840
COX8C	9	341947	cytochrome c oxidase subunit 8C	Cox8b	12869
CPZ	9	8532	carboxypeptidase Z	Cpz	242939
CRABP2	9	1382	cellular retinoic acid binding protein 2	Crabp2	12904
CXCL14	9	9547	C-X-C motif chemokine ligand 14	Cxcl14	57266
CYSTM1	9	84418	cysteine rich transmembrane module containing 1	Cystm1	66060
DEFB124	9	245937	defensin beta 124	Defb25	654459
DIPK2A	9	205428	divergent protein kinase domain 2A	Dipk2a	68861
DNAJC5B	9	85479	DnaJ heat shock protein family (Hsp40) member C5 beta	Dnajc5b	66326
DYNLRB2	9	83657	dynein light chain roadblock-type 2	Dynlrb2	75465
DYTN	9	391475	dystrotelin	Dytn	241073
EGF	9	1950	epidermal growth factor	Egf	13645
EHD3	9	30845	EH domain containing 3	Ehd3	57440
ERCC2	9	2068	ERCC excision repair 2, TFIIH core complex helicase subunit	Ercc2	13871
ETFBKMT	9	254013	electron transfer flavoprotein subunit beta lysine methyltransferase	Etfbkmt	320204
FAAH	9	2166	fatty acid amide hydrolase	Faah	14073
FAM184B	9	27146	family with sequence similarity 184 member B	Fam184b	58227
FAM210B	9	116151	family with sequence similarity 210 member B	Fam210b	67017
FBLIM1	9	54751	filamin binding LIM protein 1	Fblim1	74202
FECH	9	2235	ferrochelatase	Fech	14151
FGF2	9	2247	fibroblast growth factor 2	Fgf2	14173
FH	9	2271	fumarate hydratase	Fh1	14194
FMN1	9	342184	formin 1	Fmn1	14260
FRZB	9	2487	frizzled related protein	Frzb	20378
FST	9	10468	follistatin	Fst	14313
FUT9	9	10690	fucosyltransferase 9	Fut9	14348
FXYD6	9	53826	FXYD domain containing ion transport regulator 6	Fxyd6	59095
FZD9	9	8326	frizzled class receptor 9	Fzd9	14371
GIMAP6	9	474344	GTPase, IMAP family member 6	Gimap6	231931
GLB1L2	9	89944	galactosidase beta 1 like 2	Glb1l2	244757
GPD1	9	2819	glycerol-3-phosphate dehydrogenase 1	Gpd1	14555
GPR137	9	56834	G protein-coupled receptor 137	Gpr137	107173
GPX2	9	2877	glutathione peroxidase 2	Gpx2	14776
GRB14	9	2888	growth factor receptor bound protein 14	Grb14	50915
GRP	9	2922	gastrin releasing peptide	Grp	225642
GSTA4	9	2941	glutathione S-transferase alpha 4	Gsta4	14860
GUCY2F	9	2986	guanylate cyclase 2F, retinal	Gucy2f	245650
HELQ	9	113510	helicase, POLQ like	Helq	191578
HEY1	9	23462	hes related family bHLH transcription factor with YRPW motif 1	Hey1	15213
HEY2	9	23493	hes related family bHLH transcription factor with YRPW motif 2	Hey2	15214
HHATL	9	57467	hedgehog acyltransferase like	Hhatl	74770
HS3ST3B1	9	9953	heparan sulfate-glucosamine 3-sulfotransferase 3B1	Hs3st3b1	54710
IGFBP5	9	3488	insulin like growth factor binding protein 5	Igfbp5	16011
INSIG1	9	3638	insulin induced gene 1	Insig1	231070
INSIG2	9	51141	insulin induced gene 2	Insig2	72999
ITGA10	9	8515	integrin subunit alpha 10	Itga10	213119
ITGB5	9	3693	integrin subunit beta 5	Itgb5	16419
ITGBL1	9	9358	integrin subunit beta like 1	Itgbl1	223272
KCNAB1	9	7881	potassium voltage-gated channel subfamily A regulatory beta subunit 1	Kcnab1	16497
KCNN2	9	3781	potassium calcium-activated channel subfamily N member 2	Kcnn2	140492
KIF19	9	124602	kinesin family member 19	Kif19a	286942
KIF3A	9	11127	kinesin family member 3A	Kif3a	16568
KRT19	9	3880	keratin 19	Krt19	16669
LARGE2	9	120071	LARGE xylosyl- and glucuronyltransferase 2	Large2	228366
LLGL2	9	3993	LLGL scribble cell polarity complex component 2	Llgl2	217325
LMO7	9	4008	LIM domain 7	Lmo7	380928
LNX1	9	84708	ligand of numb-protein X 1	Lnx1	16924
LOXL1	9	4016	lysyl oxidase like 1	Loxl1	16949
LRPAP1	9	4043	LDL receptor related protein associated protein 1	Lrpap1	16976
MALL	9	7851	mal, T cell differentiation protein like	Mall	228576
MAP3K10	9	4294	mitogen-activated protein kinase kinase kinase 10	Map3k10	269881
MELTF	9	4241	melanotransferrin	Meltf	30060
METTL17	9	64745	methyltransferase like 17	Mettl17	52535
MKRN2OS	9	100129480	MKRN2 opposite strand	Mkrn2os	70291
MYCL	9	4610	MYCL proto-oncogene, bHLH transcription factor	Mycl	16918
MYO5C	9	55930	myosin VC	Myo5c	208943
NAT10	9	55226	N-acetyltransferase 10	Nat10	98956
NAT8L	9	339983	N-acetyltransferase 8 like	Nat8l	269642
NIPAL1	9	152519	NIPA like domain containing 1	Nipal1	70701
NIPAL2	9	79815	NIPA like domain containing 2	Nipal2	223473
NLN	9	57486	neurolysin	Nln	75805
NPNT	9	255743	nephronectin	Npnt	114249
NRXN3	9	9369	neurexin 3	Nrxn3	18191
NUP160	9	23279	nucleoporin 160	Nup160	59015
OFCC1	9	266553	orofacial cleft 1 candidate 1 (pseudogene)	Ofcc1	218165
OOSP2	9	219990	oocyte secreted protein 2	Oosp2	225922
OSBP2	9	23762	oxysterol binding protein 2	Osbp2	74309
P4HA1	9	5033	prolyl 4-hydroxylase subunit alpha 1	P4ha1	18451
PADI1	9	29943	peptidyl arginine deiminase 1	Padi1	18599
PAQR5	9	54852	progestin and adipoQ receptor family member 5	Paqr5	74090
PARD6B	9	84612	par-6 family cell polarity regulator beta	Pard6b	58220
PARM1	9	25849	prostate androgen-regulated mucin-like protein 1	Parm1	231440
PAWR	9	5074	pro-apoptotic WT1 regulator	Pawr	114774
PCOLCE2	9	26577	procollagen C-endopeptidase enhancer 2	Pcolce2	76477
PCP4	9	5121	Purkinje cell protein 4	Pcp4	18546
PIGZ	9	80235	phosphatidylinositol glycan anchor biosynthesis class Z	Pigz	239827
PLA2G7	9	7941	phospholipase A2 group VII	Pla2g7	27226
PLCH1	9	23007	phospholipase C eta 1	Plch1	269437
PLEKHH1	9	57475	pleckstrin homology, MyTH4 and FERM domain containing H1	Plekhh1	211945
PLET1	9	349633	placenta expressed transcript 1	Plet1	76509
PNPO	9	55163	pyridoxamine 5'-phosphate oxidase	Pnpo	103711
PPP1CC	9	5501	protein phosphatase 1 catalytic subunit gamma	Ppp1cc	19047
PPP1R1B	9	84152	protein phosphatase 1 regulatory inhibitor subunit 1B	Ppp1r1b	19049
PRDX2	9	7001	peroxiredoxin 2	Prdx2	21672
PRRG4	9	79056	proline rich and Gla domain 4	Prrg4	228413
PSME3	9	10197	proteasome activator subunit 3	Psme3	19192
PTGDS	9	5730	prostaglandin D2 synthase	Ptgds	19215
PXDC1	9	221749	PX domain containing 1	Pxdc1	66895
RAB27B	9	5874	RAB27B, member RAS oncogene family	Rab27b	80718
RALYL	9	138046	RALY RNA binding protein like	Ralyl	76897
RASEF	9	158158	RAS and EF-hand domain containing	Rasef	242505
RGS4	9	5999	regulator of G protein signaling 4	Rgs4	19736
RIMS2	9	9699	regulating synaptic membrane exocytosis 2	Rims2	116838
RIPOR3	9	140876	RIPOR family member 3	Ripor3	69553
RND2	9	8153	Rho family GTPase 2	Rnd2	11858
RORB	9	6096	RAR related orphan receptor B	Rorb	225998
RSPO3	9	84870	R-spondin 3	Rspo3	72780
S100A13	9	6284	S100 calcium binding protein A13	S100a13	20196
S100B	9	6285	S100 calcium binding protein B	S100b	20203
SDC4	9	6385	syndecan 4	Sdc4	20971
SEMA7A	9	8482	semaphorin 7A (JohnMiltonHagen blood group)	Sema7a	20361
SFRP1	9	6422	secreted frizzled related protein 1	Sfrp1	20377
SH2D4A	9	63898	SH2 domain containing 4A	Sh2d4a	72281
SIX2	9	10736	SIX homeobox 2	Six2	20472
SLC5A3	9	6526	solute carrier family 5 member 3	Slc5a3	53881
SLC9A8	9	23315	solute carrier family 9 member A8	Slc9a8	77031
SMOC1	9	64093	SPARC related modular calcium binding 1	Smoc1	64075
SOCS2	9	8835	suppressor of cytokine signaling 2	Socs2	216233
SOX21	9	11166	SRY-box transcription factor 21	Sox21	223227
SPP1	9	6696	secreted phosphoprotein 1	Spp1	20750
ST14	9	6768	ST14 transmembrane serine protease matriptase	St14	19143
STAC	9	6769	SH3 and cysteine rich domain	Stac	20840
STARD10	9	10809	StAR related lipid transfer domain containing 10	Stard10	56018
STOX1	9	219736	storkhead box 1	Stox1	216021
STRIP2	9	57464	striatin interacting protein 2	Strip2	320609
SULT1E1	9	6783	sulfotransferase family 1E member 1	Sult1e1	20860
SYNGR1	9	9145	synaptogyrin 1	Syngr1	20972
SYT14	9	255928	synaptotagmin 14	Syt14	329324
SYT4	9	6860	synaptotagmin 4	Syt4	20983
TACSTD2	9	4070	tumor associated calcium signal transducer 2	Tacstd2	56753
TAF1D	9	79101	TATA-box binding protein associated factor, RNA polymerase I subunit D	Taf1d	75316
TAFA3	9	284467	TAFA chemokine like family member 3	Tafa3	329731
TBX18	9	9096	T-box transcription factor 18	Tbx18	76365
TBX3	9	6926	T-box transcription factor 3	Tbx3	21386
TFCP2L1	9	29842	transcription factor CP2 like 1	Tfcp2l1	81879
TJP1	9	7082	tight junction protein 1	Tjp1	21872
TLN2	9	83660	talin 2	Tln2	70549
TM4SF5	9	9032	transmembrane 4 L six family member 5	Tm4sf5	75604
TMEM255B	9	348013	transmembrane protein 255B	Tmem255b	272465
TMEM45B	9	120224	transmembrane protein 45B	Tmem45b	235135
TMEM61	9	199964	transmembrane protein 61	Tmem61	329909
TNFRSF12A	9	51330	TNF receptor superfamily member 12A	Tnfrsf12a	27279
TRIM45	9	80263	tripartite motif containing 45	Trim45	229644
TRMT9B	9	57604	tRNA methyltransferase 9B (putative)	Trmt9b	319582
TRPM1	9	4308	transient receptor potential cation channel subfamily M member 1	Trpm1	17364
TSKU	9	25987	tsukushi, small leucine rich proteoglycan	Tsku	244152
TTC39C	9	125488	tetratricopeptide repeat domain 39C	Ttc39c	72747
TTLL3	9	26140	tubulin tyrosine ligase like 3	Ttll3	101100
TWF1	9	5756	twinfilin actin binding protein 1	Twf1	19230
UBE2O	9	63893	ubiquitin conjugating enzyme E2 O	Ube2o	217342
UBE4A	9	9354	ubiquitination factor E4A	Ube4a	140630
ZFP568	9	374900	zinc finger protein 568	Zfp568	243905
ZFP952	9	NA	zinc finger protein 952	Zfp952	240067
ZMYND12	9	84217	zinc finger MYND-type containing 12	Zmynd12	332934
ZNF507	9	22847	zinc finger protein 507	Zfp507	668501
ZNF672	9	79894	zinc finger protein 672	Zfp672	319475
ZNF692	9	55657	zinc finger protein 692	Zfp692	103836
ZNF780A	9	284323	zinc finger protein 780A	Zfp626	71163
ZNF845	9	91664	zinc finger protein 845	Zfp729b	100416706
ZXDC	9	79364	ZXD family zinc finger C	Zxdc	80292
