# Supplementary material for: GDC: Integration of Multi‐Omic and Phenotypic Resources to Unravel the Genetic Pathogenesis of Hearing Loss
Source: Adv Sci (Weinh). 2025 Mar 16;12(29):2408891. doi: 10.1002/advs.202408891 (PMC12362786; doi:10.1002/advs.202408891)
Supplement: Supplementary file 2 — Supporting Tables [file ADVS-12-2408891-s002.zip › TableS1_r2.xlsx]

## Sheet: Sheet1
Supplementary Table S1: The annotation information of HL genes
HGNC symbols	Entrez_Gene_ID	Gene Name	Previous HGNC symbols	Non-syndromic_Hearing_Loss	NSHL_Pattern	Syndromic_Hearing_Loss	SHL_Pattern	Reference	PMID
ABCC1	4363	ATP binding cassette subfamily C member 1	MRP; ABCC; GS-X; MRP1; ABC29; DFNA77	DFNA77	AD	/	/	Li M et al.2019	31273342
ABHD12	26090	abhydrolase domain containing 12, lysophospholipase	PHARC; ABHD12A; BEM46L2; hABHD12; C20orf22; dJ965G21.2	/	/	Polyneuropathy, hearing loss, ataxia, retinitis pigmentosa, and cataract	AR	Fickerstrand et al. 2010	20797687
ACTG1	71	actin gamma 1	ACT; ACTG; DFNA20; DFNA26; HEL-176	DFNA20/26	AD	Baraitser-Winter syndrome 2	AD	Zhu et al. 2003; van Wijk et al. 2003	13680526;14684684
ADCY1	107	adenylate cyclase 1	AC1; DFNB44	DFNB44	AR	/	/	Santos-Cortez et al. 2014	24482543
ADGRV1	84059	adhesion G protein-coupled receptor V1	FEB4; GPR98; MASS1; USH2B; USH2C; VLGR1; VLGR1b	/	/	Usher syndrome, type 2C	AR	Weston et al. 2004	14740321
AFG2B	79029	AFG2 AAA ATPase homolog B	NEDHLS; DFNB119; SPATA5L1	DFNB119	AR	/	/	Richard EM et al.2021	34626583
AIFM1	9131	apoptosis inducing factor mitochondria associated 1	AIF; AUNX1; CMT2D; CMTX4; COWCK; DFNX5; NADMR; NAMSD; PDCD8; COXPD6; SEMDHL	DFNX5	X-linked	Cowchock syndrome;Combined oxidative phosphorylation deficiency 6;Spondyloepimetaphyseal dysplasia, X-linked, with hypomyelinating leukodystrophy	X-linked;X-linked;X-linked	Zong L et al. 2015	25986071
ALMS1	7840	ALMS1 centrosome and basal body associated protein	ALSS	/	/	Alstrom syndrome	AR	Collin GB et al. 2002	11941369
ARSG	22901	arylsulfatase G	USH4	/	/	Usher syndrome, type IV	AR	Khateb S et al.,2018	29300381
ATP1A3	478	ATPase Na+/K+ transporting subunit alpha 3	RDP; AHC2; CAPOS; DEE99; DYT12; ATP1A1	Auditory Neuropathy Spectrum Disorder	AD	/	/	Sweney MT et al.,2015	25447930
ATP2B2	491	ATPase plasma membrane Ca2+ transporting 2	PMCA2; DFNA82; PMCA2a; PMCA2i	DFNA	AD	/	/	Smits et al.2019	30535804
ATP6V1B1	525	ATPase H+ transporting V1 subunit B1	VATB; VMA2; VPP3; DRTA2; RTA1B; ATP6B1	/	/	Distal renal tubular acidosis 2 with progressive sensorineural hearing loss	AR	Karet FE et al. 1999	9916796
ATP6V1B2	526	ATPase H+ transporting V1 subunit B2	DOOD; HO57; VATB; VPP3; Vma2; ZLS2; ATP6B2; ATP6B1B2	/	/	Deafness, congenital, with onychodystrophy, autosomal dominant ;Zimmermann-Laband syndrome 2	AD;AD	Yuan et al. 2014	24913193
BCS1L	617	BCS1 homolog, ubiquinol-cytochrome c reductase complex chaperone	BCS; BJS; PTD; BCS1; FLNMS; h-BCS; MC3DN1; h-BCS1; GRACILE; Hs.6719	/	/	Bjornstad syndrome;Mitochondrial complex III deficiency, nuclear type 1	AR;AR	Hinson JT et al. 2007	17314340
BDP1	55814	B double prime 1, subunit of RNA polymerase III transcription initiation factor IIIB	TFC5; TFNR; TAF3B1; DFNB112; TFIIIB''; TFIIIB90; HSA238520; TFIIIB150	DFNB112	AR	/	/	Girotto et al. 2013	24312468
BSND	7809	barttin CLCNK type accessory subunit beta	BART; DFNB73	DFNB73	AR	Bartter syndrome, type 4a;Sensorineural deafness with mild renal dysfunction	AR;AR	Birkenhäger R et al. 2001	11687798
BTD	686	biotinidase	.	/	/	Biotinidase deficiency	AR	Cole et al. 1994	7509806
CABP2	51475	calcium binding protein 2	DFNB93	DFNB93	AR	/	/	Schrauwen et al. 2012	22981119
CACNA1D	776	calcium voltage-gated channel subunit alpha1 D	CACH3; CACN4; PASNA; SANDD; Cav1.3; CCHL1A2; CACNL1A2	/	/	Sinoatrial node dysfunction and deafness	AR	Baig SM et al. 2011	21131953
CCDC50	152137	coiled-coil domain containing 50	YMER; C3orf6; DFNA44	DFNA44	AD	/	/	Modamio-Hoybjor et al. 2007	17503326
CD164	8763	CD164 molecule	DFNA66; MGC-24; MUC-24; MGC-24v; endolyn	DFNA66	AD	/	/	Nyegaard et al.2015	26197441
CDC14A	8556	cell division cycle 14A	cdc14; DFNB32; DFNB35; hCDC14; DFNB105	DFNB32/105	AR	/	/	Delmaghani et al.2016; Imtiaz et al.2017	27259055
CDH23	64072	cadherin related 23	PITA5; USH1D; CDHR23	DFNB12	AR	Usher syndrome, type 1D	AR	Bork et al. 2001	11090341
CEACAM16	388551	CEA cell adhesion molecule 16, tectorial membrane component	CEAL2; DFNA4B; DFNB113	DFNA4B;DFNB113	AD;AR	/	/	Zheng et al. 2011	21368133
CEMIP	57214	cell migration inducing hyaluronidase 1	CCSP1; HYBID; CEMIP1; TMEM2L; KIAA1199	NSHL	AR	/	/	Abe et al. 2003	14577002
CHD7	55636	chromodomain helicase DNA binding protein 7	CRG; HH5; IS3; KAL5	/	/	CHARGE syndrome;Hypogonadotropic hypogonadism 5 with or without anosmia	AD;AD	Vissers et al. 2004	15300250
CIB2	10518	calcium and integrin binding family member 2	KIP2; USH1J; DFNB48	DFNB48	AR	/	/	Riazuddin et al. 2012	23023331
CISD2	493856	CDGSH iron sulfur domain 2	ERIS; WFS2; ZCD2; NAF-1; Miner1	/	/	Wolfram syndrome	AR	Amr S et al. 2007	17846994
CLDN14	23562	claudin 14	DFNB29	DFNB29	AR	/	/	Wilcox et al. 2001	11163249
CLDN9	9080	claudin 9	DFNB116	DFNB	AR	/	/	Sineni et al.2019	31175426
CLIC5	53405	chloride intracellular channel 5	MST130; DFNB102; DFNB103; MSTP130	DFNB103	AR	/	/	Seco et al. 2014	24781754
CLPP	8192	caseinolytic mitochondrial matrix peptidase proteolytic subunit	DFNB81; PRLTS3	/	/	Perrault syndrome 3	AR	Jenkinson et al. 2013	23541340
CLRN1	7401	clarin 1	RP61; USH3; USH3A	/	/	Usher syndrome, type 3A	AR	Joensuu et al. 2001	11524702
CLRN2	645104	clarin 2	DFNB117	DFNB	AR	/	/	Vona et al.2021	33496845
COCH	1690	cochlin	DFNA9; COCH5B2; DFNB110; COCH-5B2	DFNB110;DFNA9	AR;AD	/	/	Robertson et al. 1998	9806553
COL11A1	1301	collagen type XI alpha 1 chain	STL2; COLL6; CO11A1; DFNA37	DFNA37	AD	Fibrochondrogenesis 1;Stickler syndrome, type II	AR;AD	Richards et al. 1996	8872475;30245514
COL11A2	1302	collagen type XI alpha 2 chain	HKE5; PARP; STL3; FBCG2; DFNA13; DFNB53; OSMEDA; OSMEDB	DFNA13;DFNB53	AD;AR	Otospondylomegaepiphyseal dysplasia, autosomal dominant ;Otospondylomegaepiphyseal dysplasia, autosomal recessive	AD;AR	Vikkula et al. 1995	7859284;10581026
COL1A1	1277	collagen type I alpha 1 chain	OI1; OI2; OI3; OI4; EDSC; CAFYD; EDSARTH1	/	/	Osteogenesis imperfecta, type I;Osteogenesis imperfecta, type III;Osteogenesis imperfecta, type IV	AD;AD;AD	Willing et al. 1990	2295701
COL1A2	1278	collagen type I alpha 2 chain	OI4; EDSCV; EDSARTH2	/	/	Osteogenesis imperfecta, type III;Osteogenesis imperfecta, type IV	AD;AD	Sykes B et al.1990	1967900
COL2A1	1280	collagen type II alpha 1 chain	AOM; ANFH; SEDC; STL1; COL11A3	/	/	Kniest dysplasia;Spondyloperipheral dysplasia;Stickler syndrome, type I	AD;AD;AD	Ahmad et al. 1991	1677770
COL4A3	1285	collagen type IV alpha 3 chain	ATS2; ATS3; BFH2	/	/	Alport syndrome 2;Alport syndrome 3	AR;AD	Mochizuki et al. 1994	7987396
COL4A4	1286	collagen type IV alpha 4 chain	BFH; ATS2; BFH1; CA44	/	/	Alport syndrome 2	AR	Mochizuki et al. 1994	7987396
COL4A5	1287	collagen type IV alpha 5 chain	ATS; ASLN; ATS1; CA54	/	/	Alport syndrome 1	X-linked	Barker et al.1990	2349482
COL4A6	1288	collagen type IV alpha 6 chain	DFNX6; DELXq22.3; CXDELq22.3	DFNX6	X-linked	/	/	Rost et al. 2014	23714752
COL9A1	1297	collagen type IX alpha 1 chain	MED; EDM6; STL4; DJ149L1.1.2	/	/	Stickler syndrome, type IV	AR	Van Camp et al. 2006	16909383
COL9A2	1298	collagen type IX alpha 2 chain	MED; EDM2; STL5; DJ39G22.4	/	/	Stickler syndrome, type V	AR	Baker et al. 2011	21671392
COL9A3	1299	collagen type IX alpha 3 chain	IDD; MED; EDM3; STL6; DJ885L7.4.1	/	/	Stickler syndrome	AR	Asamura K et al. 2005	15917166
CRYM	1428	crystallin mu	THBP; DFNA40	DFNA40	AD	/	/	Abe et al. 2003	12471561
DCDC2	51473	doublecortin domain containing 2	NSC; RU2; RU2S; DCDC2A; DFNB66; NPHP19	DFNB66	AR	/	/	Grati et al. 2015	25601850
DIABLO	56616	diablo IAP-binding mitochondrial protein	SMAC; DFNA64	DFNA64	AD	/	/	Cheng et al. 2011	21722859
DIAPH1	1729	diaphanous related formin 1	DIA1; DRF1; DFNA1; LFHL1; SCBMS; hDIA1; mDia1	DFNA1	AD	/	/	Lynch et al. 1997	9360932
DIAPH3	81624	diaphanous related formin 3	AN; DIA2; DRF3; AUNA1; NSDAN; diap3; mDia2	Auditory neuropathy	AD	/	/	Schoen CJ et al. 2010	20624953
DMXL2	23312	Dmx like 2	RC3; DEE81; PEPNS; DFNA71; EIEE81	DFNA71	AD	/	/	Chen et al.2016	27657680
DNMT1	1786	DNA methyltransferase 1	AIM; DNMT; MCMT; CXXC9; HSN1E; ADCADN; m.HsaI	/	/	Cerebellar ataxia, deafness, and narcolepsy, autosomal dominant;Neuropathy, hereditary sensory, type IE	AD;AD	Klein CJ et al. 2011	21532572
DSPP	1834	dentin sialophosphoprotein	DPP; DSP; DGI1; DMP3; DFNA39	DFNA39	AD	/	/	Xiao S et al. 2001	11175790
EDN3	1908	endothelin 3	ET3; ET-3; WS4B; HSCR4; PPET3	/	/	Waardenburg syndrome, type 4B	AD/AR	Edery et al. 1996	8630502
EDNRB	1910	endothelin receptor type B	ETB; ET-B; ETB1; ETBR; ETRB; HSCR; WS4A; ABCDS; ET-BR; HSCR2	/	/	ABCD syndrome;Waardenburg syndrome, type 4A	AR;AD/AR	Attié et al. 1995	8634719
ELMOD3	84173	ELMO domain containing 3	LST3; RBED1; RBM29; DFNA81; DFNB88	DFNA81;DFNB88	AD;AR	/	/	Jaworek et al. 2013	24039609
EPS8	2059	epidermal growth factor receptor pathway substrate 8	DFNB102	DFNB102	AR	/	/	Behlouli et al. 2014	24741995
EPS8L2	64787	EPS8 like 2	EPS8R2; DFNB106	DFNB106	AR	/	/	Dahmani et al. 2015	26282398
ERAL1	26284	Era like 12S mitochondrial rRNA chaperone 1	ERA; CEGA; ERA-W; H-ERA; ERAL1A; ERAL1B; HERA-A; HERA-B; PRLTS6	/	/	Perrault syndrome 6	AR	Chatzispyrou et al.2017	28449065
ESPN	83715	espin	USH1M; DFNB36; LP2654	DFNB36;NSHL	AR;AD	Usher syndrome, type 1M	AR	Naz et al. 2004	15286153
ESRP1	54845	epithelial splicing regulatory protein 1	RBM35A; RMB35A; DFNB109	DFNB	AR	/	/	Rohacek et al.2017	29107558
ESRRB	2103	estrogen related receptor beta	ERR2; ERRb; ESRL2; NR3B2; DFNB35; ERRbeta2; ERR beta-2	DFNB35	AR	/	/	Collin et al. 2008	18179891
EYA1	2138	EYA transcriptional coactivator and phosphatase 1	BOP; BOR; BOS1; OFC1	/	/	Branchiootic syndrome 1;Branchiootorenal syndrome 1, with or without cataracts;Otofaciocervical syndrome;Anterior segment anomalies with or without cataract	AD;AD;AD;AD	Abdelhak et al. 1997	9020840
EYA4	2070	EYA transcriptional coactivator and phosphatase 4	CMD1J; DFNA10	DFNA10	AD	Cardiomyopathy, dilated, 1J	AD	Wayne et al. 2001	11159937
FGF3	2248	fibroblast growth factor 3	INT2; HBGF-3	/	/	Deafness, congenital with inner ear agenesis, microtia, and microdontia	AR	Tekin M et al. 2007	17236138
FGFR1	2260	fibroblast growth factor receptor 1	CEK; FLG; HH2; OGD; ECCL; FLT2; KAL2; BFGFR; CD331; FGFBR; FLT-2; HBGFR; N-SAM; FGFR-1; HRTFDS; bFGF-R-1	/	/	Hypogonadotropic hypogonadism 2 with or without anosmia	AD	Dode et al. 2003	12627230
FGFR2	2263	fibroblast growth factor receptor 2	BEK; JWS; BBDS; CEK3; CFD1; ECT1; KGFR; TK14; TK25; BFR-1; CD332; K-SAM	/	/	Apert syndrome;Crouzon syndrome	AD;AD	Lajeunie et al. 1995; Rutland et al. 1995	7719333;7719345
FGFR3	2261	fibroblast growth factor receptor 3	ACH; CEK2; JTK4; CD333; HSFGFR3EX	/	/	Achondroplasia;CATSHL syndrome;LADD syndrome;Muenke syndrome;SADDAN	AD;AD/AR;AD;AD;AD	Rousseau F et al. 1994	8078586
FOXI1	2299	forkhead box I1	HFH3; FKH10; HFH-3; FKHL10; FREAC6; FREAC-6	Enlarged vestibular aqueduct	/	/	AR	Yang et al. 2007	17503324
GAB1	2549	GRB2 associated binding protein 1	DFNB26	DFNB26	AR	/	/	Yousaf et al.2018	29408807
GAS2	2620	growth arrest specific 2	GAS-2	DFNB	AR	/	/	Chen et al.2021	33964205
GATA3	2625	GATA binding protein 3	HDR; HDRS	/	/	Hypoparathyroidism, sensorineural deafness, and renal dysplasia	AD	Van Esch H et al. 2000	10935639
GIPC3	126326	GIPC PDZ domain containing family member 3	DFNB15; DFNB72; DFNB95; C19orf64	DFNB15/72/95	AR	/	/	Charizopoulou et al. 2011	21660509;21326233
GJA1	2697	gap junction protein alpha 1	HSS; CMDR; CX43; EKVP; GJAL; ODDD; AVSD3; EKVP3; HLHS1; PPKCA	/	/	Craniometaphyseal dysplasia;Oculodentodigital dysplasia	AR;AD	Liu XZ et al. 2001	11741837
GJB2	2706	gap junction protein beta 2	HID; KID; PPK; BAPS; CX26; DFNA3; DFNB1; NSRD1; DFNA3A; DFNB1A	DFNA3A;DFNB1A	AD;AR	Bart-Pumphrey syndrome;Hystrix-like ichthyosis with deafness;Keratitis-ichthyosis-deafness syndrome;Keratoderma, palmoplantar, with deafness;Vohwinkel syndrome	AD;AD;AD;AD;AD	Kelsell et al. 1997	9139825
GJB3	2707	gap junction protein beta 3	EKV; CX31; DFNA2; EKVP1; DFNA2B	DFNA2B	AD	/	/	Xia et al. 1998	9843210
GJB6	10804	gap junction protein beta 6	ED2; EDH; HED; CX30; HED2; DFNA3; ECTD2; DFNA3B; DFNB1B	DFNA3B;DFNB1B	AD;AR	/	/	Grifa et al. 1999	10471490
GPSM2	29899	G protein signaling modulator 2	LGN; CMCS; PINS; DFNB82	/	/	Chudley-McCullough syndrome	AR	Walsh et al. 2010	20602914
GRAP	10750	GRB2 related adaptor protein	DFNB114	DFNB	AR	/	/	Li et al.2019	30610177
GREB1L	80000	GREB1 like retinoic acid receptor coactivator	RHDA3; DFNA80; C18orf6; KIAA1772	DFNA80	AD	/	/	Schrauwen I et al.2018	29955957
GRHL2	79977	grainyhead like transcription factor 2	BOM; ECTDS; PPCD4; DFNA28; TFCP2L3	DFNA28	AD	Ectodermal dysplasia/short stature syndrome	AR	Peters LM et al. 2002	12393799
GRXCR1	389207	glutaredoxin and cysteine rich domain containing 1	DFNB25; PPP1R88	DFNB25	AR	/	/	Schraders et al. 2010	20137778
GRXCR2	643226	glutaredoxin and cysteine rich domain containing 2	DFNB101	DFNB101	AR	/	/	Imtiaz et al. 2014	24619944
GSDME	1687	gasdermin E	DFNA5; ICERE-1	DFNA5	AD	/	/	Van Laer et al. 1998	9771715
HARS1	3035	histidyl-tRNA synthetase 1	HRS; HARS; CMT2W; USH3B	/	/	Usher syndrome type 3B	AR	Puffenberger et al. 2012	22279524
HARS2	23438	histidyl-tRNA synthetase 2, mitochondrial	HO3; HARSL; HARSR; HisRS; PRLTS2	/	/	Perrault syndrome 2	AR	Pierce et al. 2011	21464306
HGF	3082	hepatocyte growth factor	SF; HGFB; HPTA; F-TCF; DFNB39	DFNB39	AR	/	/	Schultz et al. 2009	19576567
HOMER2	9455	homer scaffold protein 2	CPD; ACPD; DFNA68; VESL-2; HOMER-2	DFNA68	AD	/	/	Azaiez et al. 2015	25816005
HSD17B4	3295	hydroxysteroid 17-beta dehydrogenase 4	DBP; MFE-2; MFP-2; MPF-2; PRLTS1; SDR8C1	/	/	D-bifunctional protein deficiency ;Perrault syndrome 1	AR;AR	Pierce SB et al. 2010	20673864
IFNLR1	163702	interferon lambda receptor 1	IFNLR; LICR2; IL28RA; CRF2/12; IL-28R1	DFNA2C	AD	/	/	Gao et al.2017	29453195
ILDR1	286676	immunoglobulin like domain containing receptor 1	DFNB42; ILDR1beta; ILDR1alpha; ILDR1alpha'	DFNB42	AR	/	/	Borck et al. 2011	21255762
KARS1	3735	lysyl-tRNA synthetase 1	KRS; KARS; KARS2; LEPID; CMTRIB; DEAPLE; DFNB89	DFNB89	AR	Deafness, congenital, and adult-onset progressive leukoencephalopathy;Leukoencephalopathy, progressive, infantile-onset, with or without deafness	AR;AR	Santos-Cortez et al. 2013	23768514
KCNE1	3753	potassium voltage-gated channel subfamily E regulatory subunit 1	ISK; JLNS; LQT5; MinK; JLNS2; LQT2/5	/	/	Jervell and Lange-Nielsen syndrome 2	AR	Tyson et al. 1997; Schulze-Bahr et al. 1997	9328483;9354783
KCNJ10	3766	potassium inwardly rectifying channel subfamily J member 10	KIR1.2; KIR4.1; SESAME; BIRK-10; KCNJ13-PEN	Enlarged vestibular aqueduct, digenic	/	SESAME syndrome	AR;AR	Yang et al. 2009	19426954
KCNQ1	3784	potassium voltage-gated channel subfamily Q member 1	LQT; RWS; WRS; LQT1; SQT2; ATFB1; ATFB3; JLNS1; KCNA8; KCNA9; Kv1.9; Kv7.1; KVLQT1	/	/	Jervell and Lange-Nielsen syndrome	AR	Neyroud N et al. 1997	9020846
KCNQ4	9132	potassium voltage-gated channel subfamily Q member 4	DFNA2; KV7.4; DFNA2A	DFNA2A	AD	/	/	Kubisch et al. 1999	10025409
KITLG	4254	KIT ligand	SF; MGF; SCF; SLF; DCUA; FPH2; FPHH; KL-1; Kitl; WS2F; SHEP7; DFNA69	DFNA69	AD	Waardenburg syndrome, type 2F	AR	Zazo Seco et al. 2015	26522471
LARS2	23395	leucyl-tRNA synthetase 2, mitochondrial	HLASA; LEURS; PRLTS4; mtLeuRS	/	/	Perrault syndrome 4;Hydrops, lactic acidosis, and sideroblastic anemia	AR;AR	Pierce et al.2013	23541342
LHFPL5	222662	LHFPL tetraspan subfamily member 5	TMHS; DFNB67; dJ510O8.8	DFNB66/67	AR	/	/	Shabbir et al. 2006	16459341
LMX1A	4009	LIM homeobox transcription factor 1 alpha	LMX1; DFNA7; LMX1.1	DFNA7	AD	/	/	Wesdorp et al. 2018	29754270
LOXHD1	125336	lipoxygenase homology PLAT domains 1	LH2D1; DFNB77	DFNB77	AR	/	/	Grillet et al. 2009	19732867
LRP5	4041	LDL receptor related protein 5	HBM; LR3; OPS; EVR1; EVR4; LRP7; OPPG; BMND1; LRP-5; LRP-7; OPTA1; PCLD4; VBCH2	NSHL	AR	Endosteal hyperostosis;Osteopetrosis, autosomal dominant 1	AD;AD	Xia W et al.2017	28677207
LRTOMT	220074	leucine rich transmembrane and O-methyltransferase domain containing	TOMT; DFNB63; LRRC51; CFAP111; LRRC51-TOMT	DFNB63	AR	/	/	Ahmed et al. 2008;Du et al. 2008	18953341;18794526
MAP1B	4131	microtubule associated protein 1B	MAP5; PVNH9; DFNA83; FUTSCH; PPP1R102	DFNA	AD	Periventricular nodular heterotopia 9	AD	Cui et al.2020	33268592
MARVELD2	153562	MARVEL domain containing 2	Tric; DFNB49; MARVD2; MRVLDC2	DFNB49	AR	/	/	Riazuddin et al. 2006	17186462
MCM2	4171	minichromosome maintenance complex component 2	BM28; CCNL1; CDCL1; cdc19; DFNA70; D3S3194; MITOTIN	DFNA70	AD	/	/	Gao et al.2015	26196677
MET	4233	MET proto-oncogene, receptor tyrosine kinase	DA11; HGFR; AUTS9; RCCP2; c-Met; DFNB97	DFNB97	AR	/	/	Mujtaba et al. 2015	25941349
MIR96	407053	microRNA 96	DFNA50; MIRN96; miR-96; miRNA96; hsa-mir-96	DFNA50	AD	/	/	Mencía A et al. 2009	19363479
MITF	4286	melanocyte inducing transcription factor	MI; WS2; CMM8; WS2A; COMMAD; MITF-A; bHLHe32	/	/	COMMAD syndrome;Tietz albinism-deafness syndrome;Waardenburg syndrome, type 2A	AR;AD;AD	Tassabehji et al. 1994	7874167
MPZL2	10205	myelin protein zero like 2	EVA; EVA1; DFNB111	DFNB	AR	/	/	Wesdorp et al.2018	29961571
MSRB3	253827	methionine sulfoxide reductase B3	DFNB74	DFNB74	AR	/	/	Ahmed et al. 2011	21185009
MT-RNR1	4549	mitochondrially encoded 12S RNA	MTRNR1; RNR1	NSHL	MT	/	/	Prezant et al. 1993	7689389
MYH14	79784	myosin heavy chain 14	DFNA4; MHC16; MYH17; PNMHH; DFNA4A; myosin; FP17425; NMHC II-C; NMHC-II-C	DFNA4A	AD	Peripheral neuropathy, myopathy, hoarseness, and hearing loss	AD	Donaudy et al. 2004	15015131
MYH9	4627	myosin heavy chain 9	MHA; FTNS; EPSTS; BDPLT6; DFNA17; MATINS; NMMHCA; NMHC-II-A; NMMHC-IIA	DFNA17	AD	Macrothrombocytopenia and granulocyte inclusions with or without nephritis or sensorineural hearing loss	AD	Lalwani et al. 2000	11023810
MYO15A	51168	myosin XVA	DFNB3; MYO15	DFNB3	AR	/	/	Wang et al. 1998	9603736
MYO1A	4640	myosin IA	BBMI; MIHC; MYHL; DFNA48	DFNA48	AD	/	/	Donaudy F et al. 2003	12736868
MYO1C	4641	myosin IC	NMI; MMIb; myr2; MyoIC; MMI-beta	NSHL	AD	/	/	Zadro C et al. 2009	19027848
MYO1F	4542	myosin IF	.	NSHL	AD	/	/	Zadro C et al. 2009	19027848
MYO3A	53904	myosin IIIA	DFNB30	DFNB30;NSHL	AR;AD	/	/	Walsh et al. 2002	12032315
MYO6	4646	myosin VI	DFNA22; DFNB37	DFNA22;DFNB37	AD;AR	/	/	Melchionda et al. 2001	11468689
MYO7A	4647	myosin VIIA	DFNB2; MYU7A; NSRD2; USH1B; DFNA11; MYOVIIA	DFNA11;DFNB2	AD;AR	Usher syndrome, type 1B	AR	Weil et al. 1995	7870171
NARS2	79731	asparaginyl-tRNA synthetase 2, mitochondrial	SLM5; asnRS; DFNB94	DFNB94	AR	Combined oxidative phosphorylation deficiency 24	AR	Simon et al.2015	25807530
NCOA3	8202	nuclear receptor coactivator 3	ACTR; AIB1; RAC3; SRC3; pCIP; AIB-1; CTG26; SRC-3; CAGH16; KAT13B; TNRC14; TNRC16; TRAM-1; bHLHe42	NSHL	AD	/	/	Salazar-Silva R et al 2021	33326993
NDP	4693	norrin cystine knot growth factor NDP	ND; EVR2; FEVR	/	/	Norrie disease	X-linked	Berger et al. 1992; Chen et al. 1992	1307245;1303236
NLRP3	114548	NLR family pyrin domain containing 3	AII; AVP; FCU; MWS; FCAS; KEFH; CIAS1; FCAS1; NALP3; C1orf7; CLR1.1; DFNA34; PYPAF1; AGTAVPRL	DFNA34	AD	CINCA syndrome;Muckle-Wells syndrome	AD;AD	Nakanishi H et al. 2001	28847925
OPA1	4976	OPA1 mitochondrial dynamin like GTPase	NPG; NTG; MGM1; BERHS; largeG; MTDPS14	/	/	Mitochondrial DNA depletion syndrome 14;Optic atrophy plus syndrome;Behr syndrome	AR;AD;AR	Payne et al. 2004	15531309
OSBPL2	9885	oxysterol binding protein like 2	ORP2; ORP-2; DFNA67; DNFA67	DFNA67	AD	/	/	Xing et al.2014	25077649
OTOA	146183	otoancorin	CT108; DFNB22	DFNB22	AR	/	/	Zwaenepoel et al. 2002	11972037
OTOF	9381	otoferlin	AUNB1; DFNB6; DFNB9; NSRD9; FER1L2	DFNB9	AR	/	/	Yasunaga et al. 1999	10192385
OTOG	340990	otogelin	OTGN; MLEMP; DFNB18B	DFNB18B	AR	/	/	Schraders et al. 2012	23122587
OTOGL	283310	otogelin like	DFNB84B; C12orf64	DFNB84B	AR	/	/	Yariz et al. 2012	23122586
P2RX2	22953	purinergic receptor P2X 2	P2X2; DFNA41	DFNA41	AD	/	/	Yan et al. 2013	23345450
PAX3	5077	paired box 3	WS1; WS3; CDHS; HUP2; PAX-3	/	/	Craniofacial-deafness-hand syndrome;Waardenburg syndrome, type 1;Waardenburg syndrome, type 3	AD;AD;AD/AR	Tassebehji et al. 1992	1347148
PCDH15	65217	protocadherin related 15	USH1F; CDHR15; DFNB23	DFNB23	AR	Usher syndrome, type 1D/F digenic;Usher syndrome, type 1F	AR/DR;AR	Ahmed et al. 2001 Alagramam et al. 2001	11398101;11487575
PDE1C	5137	phosphodiesterase 1C	Hcam3; DFNA74; hCam-3; cam-PDE 1C	DFNA74	AD	/	/	Wang et al.2018	29860631
PDZD7	79955	PDZ domain containing 7	PDZK7; DFNB57	DFNB57	AR	Usher syndrome, type IIC, GPR98/PDZD7 digenic;Retinal disease in Usher syndrome type IIA, modifier of	AR/DD;AR	Booth et al. 2015	26416264
PEX1	5189	peroxisomal biogenesis factor 1	ZWS; ZWS1; HMLR1; PBD1A; PBD1B	/	/	Heimler syndrome 1	AR	Ilham Ratbi et al.,2015	26387595
PEX26	55670	peroxisomal biogenesis factor 26	PBD7A; PBD7B; PEX26M1T; Pex26pM1T	NSHL	AR	/	/	Tanaka AJ et al.2019	30446579
PEX6	5190	peroxisomal biogenesis factor 6	PAF2; HMLR2; PAF-2; PBD4A; PDB4B; PXAAA1	/	/	Heimler syndrome 2;Peroxisome biogenesis disorder 4B	AR;AD/AR	Yahraus T et al. 1996	8670792
PJVK	494513	pejvakin	DFNB59	DFNB59	AR	/	/	Delmaghani et al. 2006	16804542
PLS1	5357	plastin 1	DFNA76	DFNA76	AD	/	/	Morgan et al.2019	31397523
PNPT1	87178	polyribonucleotide nucleotidyltransferase 1	OLD35; SCA25; DFNB70; PNPASE; old-35; COXPD13	DFNB70	AR	Combined oxidative phosphorylation deficiency 13	AR	von Ameln et al. 2012	23084290
POLR1B	84172	RNA polymerase I subunit B	A135; RPA2; TCS4; RPA135; Rpo1-2	/	/	Treacher-Collins syndrome 4	AD	Elodie Sanchez et al.,2020	31649276
POLR1C	9533	RNA polymerase I and III subunit C	AC40; RPA5; TCS3; HLD11; RPA39; RPA40; RPAC1; RPC40	/	/	Treacher Collins syndrome 3	AR	Dauwerse et al.2010	21131976
POLR1D	51082	RNA polymerase I and III subunit D	AC19; RPA9; TCS2; RPA16; RPAC2; RPC16; POLR1C; RPO1-3	/	/	Treacher Collins syndrome 2	AD/AR	Dauwerse et al.2010	21131976
POU3F4	5456	POU class 3 homeobox 4	BRN4; DFN3; OTF9; BRN-4; DFNX2; OCT-9; OTF-9; BRAIN-4	DFNX2	X-linked	/	/	de Kok YJ et al. 1995	7839145
POU4F3	5459	POU class 4 homeobox 3	BRN3C; DFNA15; DFNA42; DFNA52	DFNA15	AD	/	/	Vahava et al. 1998	9506947
PPIP5K2	23262	diphosphoinositol pentakisphosphate kinase 2	VIP2; IP7K2; CFAP160; DFNB100; HISPPD1	DFNB100	AR	/	/	Yousaf et al.2018	29590114
PRPS1	5631	phosphoribosyl pyrophosphate synthetase 1	ARTS; DFN2; PRSI; CMTX5; DFNX1; PRS-I; PPRibP	DFNX1	X-linked	Arts syndrome;Charcot-Marie-Tooth disease, X-linked recessive, 5;Phosphoribosylpyrophosphate synthetase superactivity	X-linked;X-linked;X-linked	Liu et al. 2010	20021999
PTPRQ	374462	protein tyrosine phosphatase receptor type Q	DFNA73; DFNB84; DFNB84A; PTPGMC1; R-PTP-Q	DFNA73;DFNB84A	AD;AR	/	/	Schraders et al. 2010	20346435
RAI1	10743	retinoic acid induced 1	SMS; SMCR	/	/	Smith-Magenis syndrome	AD	Slager RE et al. 2003	12652298
RDX	5962	radixin	DFNB24	DFNB24	AR	/	/	Khan et al. 2007	17226784
REST	5978	RE1 silencing transcription factor	WT6; XBR; HGF5; NRSF; DFNA27; GINGF5	DFNA27	AD	/	/	Nakano et al.2018	29961578
RIPOR2	9750	RHO family interacting cell polarization regulator 2	PL48; DFNA21; DIFF40; DIFF48; FAM65B; MYONAP; C6orf32; DFNB104	DFNB104;DFNA21	AR;AD	/	/	Diaz-Horta O et al. 2014	24958875
ROR1	4919	receptor tyrosine kinase like orphan receptor 1	NTRKR1; dJ537F10.1	DFNB108	AR	/	/	Diaz-Horta et al.2016	27162350
S1PR2	9294	sphingosine-1-phosphate receptor 2	EDG5; H218; LPB2; S1P2; AGR16; EDG-5; DFNB68; Gpcr13	DFNB68	AR	/	/	Santos-Cortez et al. 2016	26805784
SCD5	79966	stearoyl-CoA desaturase 5	SCD2; SCD4; ACOD4; FADS4; HSCD5; DFNA79	DFNA79	AD	/	/	Lu et al.2020	31972369
SEMA3E	9723	semaphorin 3E	SEMAH; coll-5; M-SEMAH; M-SemaK	/	/	CHARGE syndrome	AD	Lalani et al. 2004	15235037
SERPINB6	5269	serpin family B member 6	CAP; PI6; PTI; PI-6; SPI3; DFNB91; MSTP057	DFNB91	AR	/	/	Sirmaci et al. 2010	20451170
SERPINF1	5176	serpin family F member 1	OI6; OI12; PEDF; EPC-1; PIG35	/	/	Osteogenesis imperfecta, type VI	AD	Becker et al. 2011	21353196
SIX1	6495	SIX homeobox 1	BOS3; TIP39; DFNA23	DFNA23	AD	Branchiootic syndrome 3	AD	Ruf RG et al. 2004	15141091
SIX5	147912	SIX homeobox 5	BOR2; DMAHP	/	/	Branchiootorenal syndrome 2	AD	Hoskins et al. 2007	17357085
SLC12A2	6558	solute carrier family 12 member 2	BSC; BSC2; CCC1; BSC-2; KILQS; NKCC1; PPP1R141	DFNA78	AD	Delpire-McNeill syndrome	AD	Mutai et al.2020	32294086
SLC17A8	246213	solute carrier family 17 member 8	DFNA25; VGLUT3	DFNA25	AD	/	/	Ruel et al. 2008	18674745
SLC22A4	6583	solute carrier family 22 member 4	OCTN1; DFNB60	DFNB60	AR	/	/	Ben Said et al. 2016	27023905
SLC26A4	5172	solute carrier family 26 member 4	EVA; PDS; DFNB4; TDH2B	DFNB4	AR	Pendred syndrome	AR	Everett et al. 1997	9398842
SLC26A5	375611	solute carrier family 26 member 5	PRES; DFNB61	DFNB61	AR	/	/	Liu et al. 2003	12719379
SLC44A4	80736	solute carrier family 44 member 4	CTL4; NG22; TPPT; DFNA72; hTPPT1; C6orf29	DFNA72	AD	/	/	Ma Z et al. 2017	28013291
SMPX	23676	small muscle protein X-linked	Csl; DFN6; MPD7; DFNX4; Chisel	DFNX4	X-linked	/	/	Schraders et al. 2011; Huebner et al. 2011	21549342;21549336
SNAI2	6591	snail family transcriptional repressor 2	SLUG; WS2D; SLUGH; SLUGH1; SNAIL2	/	/	Waardenburg syndrome, type 2D	AR	Sánchez-Martin et al. 2002	12444107
SOX10	6663	SRY-box transcription factor 10	DOM; WS4; PCWH; WS2E; WS4C; SOX-10	/	/	PCWH syndrome;Waardenburg syndrome, type 2E, with or without neurologic involvement;Waardenburg syndrome, type 4C	AD;AD;AD	Pingault et al. 1998	9462749
SPNS2	124976	SPNS lysolipid transporter 2, sphingosine-1-phosphate	DFNB115; SLC62A2; SLC63A2	DFNB	AR	/	/	Ingham et al.2019	30973865
STRC	161497	stereocilin	DFNB16	DFNB16	AR	/	/	Verpy et al. 2001	11687802
SYNE4	163183	spectrin repeat containing nuclear envelope family member 4	KASH4; Nesp4; DFNB76; C19orf46	DFNB76	AR	/	/	Horn et al. 2013	23348741
TBC1D24	57465	TBC1 domain family member 24	EIM; FIME; DEE16; DOORS; TLDC6; DFNA65; DFNB86; EIEE16; EPRPDC	DFNA65;DFNB86	AD;AR	DOORS syndrome	AR	Azaiez et al. 2014 ; Zhang et al. 2014; Rehman et al. 2014	24729539;24729547;24387994
TCOF1	6949	treacle ribosome biogenesis factor 1	TCS; MFD1; TCS1; treacle	/	/	Treacher Collins syndrome 1	AD	Dixon et al. 1996	8563749
TECTA	7007	tectorin alpha	DFNA8; DFNA12; DFNB21	DFNA8/12;DFNB21	AD;AR	/	/	Verhoeven et al. 1998	9590290
THOC1	9984	THO complex subunit 1	P84; HPR1; P84N5; DFNA86	NSHL	AD	/	/	Zhang L et al.2020	32776944
TIMM8A	1678	translocase of inner mitochondrial membrane 8A	DDP; MTS; DDP1; DFN1; TIM8	/	/	Mohr-Tranebjaerg syndrome	X-linked	Tranebjaerg L et al. 2000	10878669
TJP2	9414	tight junction protein 2	ZO2; X104; FHCA1; PFIC4; DFNA51; DUP9q21.11; C9DUPq21.11	DFNA51	AD	/	/	Hilgert N et al. 2008	18616530
TMC1	117531	transmembrane channel like 1	DFNB7; DFNA36; DFNB11	DFNA36;DFNB7/11	AD;AR	/	/	Kurima et al. 2002	11850618
TMEM132E	124842	transmembrane protein 132E	DFNB99	DFNB99	AR	/	/	Li et al. 2015	25331638
TMIE	259236	transmembrane inner ear	DFNB6	DFNB6	AR	/	/	Naz et al. 2002	12145746
TMPRSS3	64699	transmembrane serine protease 3	DFNB8; DFNB10; ECHOS1; TADG12	DFNB8/10	AR	/	/	Scott et al. 2001	11137999
TMTC2	160335	transmembrane O-mannosyltransferase targeting cadherins 2	IBDBP1	DFNA	AR	/	/	Runge CL et al. 2016	27311106
TNC	3371	tenascin C	GP; JI; TN; HXB; GMEM; TN-C; DFNA56; 150-225	DFNA56	AD	/	/	Zhao et al. 2013	23936043
TOP2B	7155	DNA topoisomerase II beta	BILU; TOPIIB; top2beta	autosomal-dominant nonsyndromic hearing loss	AD	/	/	Xia et al 2019	31198993
TPRN	286262	taperin	DFNB79; C9orf75	DFNB79	AR	/	/	Rehman et al. 2010; Li et al. 2010	20170899;20170898
TRIOBP	11078	TRIO and F-actin binding protein	TARA; TAP68; DFNB28; dJ37E16.4; HRIHFB2122	DFNB28	AR	/	/	Shahin et al. 2006;Riazuddin et al. 2006	16385458;16385457
TRRAP	8295	transformation/transcription domain associated protein	Tra1; TR-AP; DEDDFA; DFNA75; PAF400; STAF40; PAF350/400	DFNA75	AD	Developmental delay with or without dysmorphic facies and autism	AD	Xia et al.2019	31231791
TSPEAR	54084	thrombospondin type laminin G domain and EAR repeats	DFNB98; ECTD14; STHAG10; TSP-EAR; C21orf29	DFNB98	AR	/	/	Delmaghani et al. 2012	22678063
TWNK	56652	twinkle mtDNA helicase	PEO; PEO1; SCA8; ATXN8; IOSCA; PEOA3; SANDO; TWINL; MTDPS7; PRLTS5; C10orf2	/	/	Mitochondrial DNA depletion syndrome 7 (hepatocerebral type);Perrault syndrome 5;Progressive external ophthalmoplegia with mitochondrial DNA deletions, autosomal dominant 3	AR;AR;AD	Morino et al. 2014	25355836
USH1C	10083	USH1 protein network component harmonin	PDZ73; AIE-75; DFNB18; PDZ-45; PDZ-73; PDZD7C; DFNB18A; NY-CO-37; NY-CO-38; ush1cpst; PDZ-73/NY-CO-38	DFNB18A	AR	Usher syndrome, type 1C	AR	Verpy et al. 2000	10973247
USH1G	124590	USH1 protein network component sans	SANS; ANKS4A	/	/	Usher syndrome, type 1G	AR	Weil et al. 2003	12588794
USH2A	7399	usherin	US2; RP39; USH2; dJ1111A8.1	/	/	Usher syndrome, type 2A	AR	Eudy et al. 1998	9624053
USP48	84196	ubiquitin specific peptidase 48	USP31; DFNA85; RAP1GA1	NSHL	AD	/	/	Bassani et al 2021	34059922
WBP2	23558	WW domain binding protein 2	WBP-2; GRAMD6; DFNB107	DFNB107	AR	/	/	Buniello et al. 2016	26881968
WFS1	7466	wolframin ER transmembrane glycoprotein	WFS; WFRS; WFSL; CTRCT41	DFNA6/14/38	AD	Wolfram syndrome; Wolfram-like syndrome	AR;AD	Bespalova et al. 2001	11709537
WHRN	25861	whirlin	WI; CIP98; USH2D; DFNB31; PDZD7B	DFNB31	AR	Usher syndrome, type 2D	AR	Mburu et al. 2003	12833159
Abbreviations:
AD: Autosomal dominant
AR: Autosomal recessive
SHL: Syndromic HL
NSHL: Non-syndromic HL
