# Supplementary material for: GDC: Integration of Multi‐Omic and Phenotypic Resources to Unravel the Genetic Pathogenesis of Hearing Loss
Source: Adv Sci (Weinh). 2025 Mar 16;12(29):2408891. doi: 10.1002/advs.202408891 (PMC12362786; doi:10.1002/advs.202408891)
Supplement: Supplementary file 2 — Supporting Tables [file ADVS-12-2408891-s002.zip › TableS2_r2.xlsx]

## Sheet: Table S1
Supplementary Table S2: Public data sources in GDC
Type	Database	Brief Introduction	Website	PMID
Gene Information	Entrez	The Entrez Global Query Cross-Database Search System is a federated search engine, or web portal that allows users to search many discrete health sciences databases at the National Center for Biotechnology Information (NCBI) website.[2] The NCBI is a part of the National Library of Medicine (NLM), which is itself a department of the National Institutes of Health (NIH), which in turn is a part of …	https://www.ncbi.nlm.nih.gov/gene	21115458
	NCBI Gene	Gene has been implemented at NCBI to characterize and organize the information about genes. It serves as a major node in the nexus of the genomic map, expression, sequence, protein function, structure, and homology data.	https://www.ncbi.nlm.nih.gov/gene/	25355515
	HGNC	The HUGO Gene Nomenclature Committee (HGNC) is a committee of the Human Genome Organisation (HUGO) that sets the standards for human gene nomenclature. HGNC is responsible for approving unique symbols and names for human loci, including protein coding genes, ncRNA genes and pseudogenes, to allow unambiguous scientific communication.	http://www.genenames.org	36243972
	Ensembl	Ensembl is a genome browser for vertebrate genomes that supports research in comparative genomics, evolution, sequence variation and transcriptional regulation. Ensembl annotate genes, computes multiple alignments, predicts regulatory function and collects disease data. Ensembl tools include BLAST, BLAT, BioMart and the Variant Effect Predictor (VEP) for all supported species.	http://asia.ensembl.org	36318249
	GeneCards	GeneCards is a searchable, integrative database that provides comprehensive, user-friendly information on all annotated and predicted human genes. The knowledgebase automatically integrates gene-centric data from ~150 web sources, including genomic, transcriptomic, proteomic, genetic, clinical and functional information.	http://www.genecards.org/	27322403
Subcellular Location	COMPARTMENTS	COMPARTMENTS is a weekly updated web resource that integrates evidence on protein subcellular localization from manually curated literature, high-throughput screens, automatic text mining, and sequence-based prediction methods.	https://compartments.jensenlab.org/	24573882
Disease & Phenotype	OMIM	OMIM (online mendelian inheritance in man) is a comprehensive, authoritative compendium of human genes and genetic phenotypes that is freely available and updated daily. The full-text, referenced overviews in OMIM contain information on all known mendelian disorders and over 16,000 genes. And it focuses on the relationship between phenotype and genotype.	https://omim.org	28654725
	MGI	Mouse Genome Informatics (MGI) is the international database resource for the laboratory mouse, providing integrated genetic, genomic, and biological data to facilitate the study of human health and disease.	http://www.informatics.jax.org	28838066
	HPO	The Human Phenotype Ontology (HPO) provides a standardized vocabulary of phenotypic abnormalities encountered in human disease. Each term in the HPO describes a phenotypic abnormality, such as Atrial septal defect. The HPO is currently being developed using the medical literature, Orphanet, DECIPHER, and OMIM. HPO currently contains over 13,000 terms and over 156,000 annotations to hereditary dis…	http://human-phenotype-ontology.github.io/	37953324
	Genetics home reference	Genetics Home Reference provides consumer-friendly information about the effects of genetic variation on human health.	https://ghr.nlm.nih.gov	30239297
	ClinGen	ClinGen is a National Institutes of Health (NIH)-funded resource dedicated to building a central resource that defines the clinical relevance of genes and variants for use in precision medicine and research	https://www.clinicalgenome.org	38663031/31690835/30894701
Protein Domain	InterPro	InterPro is a resource that provides functional analysis of protein sequences by classifying them into families and predicting the presence of domains and important sites. To classify proteins in this way, InterPro uses predictive models, known as signatures, provided by several different databases (referred to as member databases) that make up the InterPro consortium.It combines signatures from …	http://www.ebi.ac.uk/interpro/	36350672
Gene Function	UniProtKB	The UniProt Knowledgebase (UniProtKB) is the central hub for the collection of functional information on proteins, with accurate, consistent and rich annotation. In addition to capturing the core data mandatory for each UniProtKB entry (mainly, the amino acid sequence, protein name or description, taxonomic data and citation information), as much annotation information as possible is added.	http://www.uniprot.org/uniprot/	36408920
	Gene Ontology	The Gene Ontology (GO) knowledgebase provides a computational representation of our current scientific knowledge about the functions of genes (or, more properly, the protein and non-coding RNA molecules produced by genes) from many different organisms, from humans to bacteria. It is widely used to support scientific research, and has been cited in tens of thousands of publications.	http://geneontology.org	36866529
Gene Pathway	Reactome	REACTOME is an open-source, open access, manually curated and peer-reviewed pathway database. Our goal is to provide intuitive bioinformatics tools for the visualization, interpretation and analysis of pathway knowledge to support basic and clinical research, genome analysis, modeling, systems biology and education	https://reactome.org/	37941124
	PubChem	PubChem is an open chemistry database at the National Institutes of Health (NIH). “Open” means that you can put your scientific data in PubChem and that others may use it. Since the launch in 2004, PubChem has become a key chemical information resource for scientists, students, and the general public. Each month our website and programmatic services provide data to several million users worldwide.	https://pubchem.ncbi.nlm.nih.gov/	33151290
Gene Expression	GTEx	The Genotype-Tissue Expression (GTEx) project is an ongoing effort to build a comprehensive public resource to study tissue-specific gene expression and regulation. Samples were collected from 54 non-diseased tissue sites across nearly 1000 individuals, primarily for molecular assays including WGS, WES, and RNA-Seq. Remaining samples are available from the GTEx Biobank. The GTEx Portal provides o…	http://www.gtexportal.org/	26484569
	gEAR	The gEAR portal provides a single platform for data deposition, display, analysis and interrogation, with a focus on allowing users to customize the site and their own data displays.The gEAR portal’s specialized workflow for single-cell RNA-seq analysis enables a user to upload their dataset and use the Analysis Workbench to perform a stepwise analysis, including quality control, principal compon…	https://umgear.org/	34172972
Protein-Protein Interaction	BioGrid	BioGRID is a biomedical interaction repository with data compiled through comprehensive curation efforts. Our current index is version 4.4.229 and searches 83,957 publications for 2,711,919 protein and genetic interactions, 31,144 chemical interactions and 1,128,339 post translational modifications from major model organism species.	https://thebiogrid.org/109986/summary/homo-sapiens	33070389
	STRING	The STRING database is a protein-protein interaction network database based on public databases and literature information. It collects data from various public databases, including UniProt,Pfam, KEGG and Gene Ontology, integrates this information, and generates a comprehensive protein-protein interaction network database.	https://www.string-db.org/	36370105
Gene-Drug	DGIdb	The Drug-Gene Interaction database (DGIdb) mines existing resources that generate hypotheses about how mutated genes might be targeted therapeutically or prioritized for drug development. It provides an interface for searching lists of genes against a compendium of drug-gene interactions and potentially 'druggable' genes.Currently, DGIdb contains over 40,000 genes and 10,000 drugs involved in ove…	http://dgidb.genome.wustl.edu/	37953380
	PharmGKB	The Pharmacogenomics Knowledgebase (PharmGKB) is a publicly available, online knowledge base responsible for the aggregation, curation, integration and dissemination of knowledge regarding the impact of human genetic variation on drug response.	https://www.pharmgkb.org/	34387941
	DrugBank	DrugBank database is a comprehensive, free-to-access, online database containing information on drugs and drug targets.	https://go.drugbank.com/	37953279
Disease mutation	ClinVar	ClinVar is a freely accessible, public archive of reports of the relationships among human variations and phenotypes, with supporting evidence. The database includes germline and somatic variants of any size, type or genomic location. Interpretations are submitted by clinical testing laboratories, research laboratories, locus-specific databases, OMIM, GeneReviews, UniProt, expert panels and pract…	https://www.ncbi.nlm.nih.gov/clinvar	24234437
	DVD	Deafness Variation Database (DVD) provides a comprehensive guide to genetic variation in genes known to be associated with deafness.	http://www.deafnessvariationdatabase.org	30245029
	HGMD	HGMD represents an attempt to collate all known (published) gene lesions responsible for human inherited disease	http://www.hgmd.cf.ac.uk/ac/index.php	18245393
	ChinaMAP	Population-based human genetics in China for precision medicine leading to prevention and treatment of noninfectious chronic diseases	http://www.mbiobank.com/	32355288
	gnomAD	The Genome Aggregation Database (gnomAD) is a coalition of investigators seeking to aggregate and harmonize exome and genome sequencing data from a variety of large-scale sequencing projects, and to make summary data available for the wider scientific community.The data set provided on this website spans 730,947 exomes and 76,215 genomes from unrelated individuals sequenced as part of various dis…	http://gnomad.broadinstitute.org/	32461652
	dbSNP	The Single Nucleotide Polymorphism database (dbSNP) is a public-domain archive for a broad collection of simple genetic polymorphisms.dbSNP contains human single nucleotide variations, microsatellites, and small-scale insertions and deletions along with publication, population frequency, molecular consequence, and genomic and RefSeq mapping information for both common variations and clinical muta…	https://www.ncbi.nlm.nih.gov/snp	10592272
Literature mining	LitVar	LitVar allows the search and retrieval of variant specific information from relevant studies in the literature, with related concept (e.g., diseases) annotations.	https://www.ncbi.nlm.nih.gov/research/litvar2/	37268776
	Variant2Literature	variant2literature is available in two ways. First, a web-based interface is provided to search all the literature in PMC Open Access Subset. Second, the command-line executable can be downloaded such that the users are free to search all the files in a specified directory locally.	http://variant2literature.taigenomics.com/	doi: https://doi.org/10.1101/583450
Prediction Software	DVPred	The Deafness Variant Function Prediction Tool (DVPred) is an in-silico classifier evaluating deleterious impact of genetic variation in casual genes of hereditary hearing loss.	http://gdcdb.net/tool	35182233
	SIFT	SIFT is a sequence homology-based tool that sorts intolerant from tolerant amino acid substitutions and predicts whether an amino acid substitution in a protein will have a phenotypic effect. SIFT is based on the premise that protein evolution is correlated with protein function.	https://sift.bii.a-star.edu.sg/	12824425
	PolyPhen-2	PolyPhen-2 is a tool which predicts possible impact of an amino acid substitution on the structure and function of a human protein using straightforward physical and comparative considerations.This prediction is based on a number of features comprising the sequence, phylogenetic and structural information characterizing the substitution.	http://genetics.bwh.harvard.edu/pph2	23315928
	LRT	A likelihood ratio test (LRT) can accurately identify a subset of deleterious mutations that disrupt highly conserved amino acids within protein-coding sequences, which are likely to be unconditionally deleterious.	http://www.genetics.wustl.edu/jflab/lrt_query.html	19602639
	MutationTaster	MutationTaster employs a Bayes classifier to eventually predict the disease potential of an alteration. The Bayes classifier is fed with the outcome of all tests and the features of the alterations and calculates probabilities for the alteration to be either a disease mutation or a harmless polymorphism.	http://www.mutationtaster.org	24681721
	MutationAssessor	MutationAssessor predicts the functional impact of amino-acid substitutions in proteins, such as mutations discovered in cancer or missense polymorphisms. The functional impact is assessed based on evolutionary conservation of the affected amino acid in protein homologs.	http://mutationassessor.org	21727090
	FATHMM	Functional Analysis through Hidden Markov Models(FATHMM) is specifically designed for non-synonymous single nucleotide variants (nsSNVs), and non-coding variants in the human genome.	http://fathmm.biocompute.org.uk	23033316
	PROVEAN	Protein Variation Effect Analyzer (PROVEAN) is a software tool which predicts whether an amino acid substitution or indel has an impact on the biological function of a protein. It is useful for filtering sequence variants to identify nonsynonymous or indel variants that are predicted to be functionally important.	http://provean.jcvi.org/	25851949
	M-CAP	M-CAP is the first pathogenicity classifier for rare missense variants in the human genome that is tuned to the high sensitivity required in the clinic (see Table). By combining previous pathogenicity scores (including SIFT, Polyphen-2 and CADD) with novel features and a powerful model, we attain the best classifier at all thresholds, reducing a typical exome/genome rare (<1%) missense variant (V…	http://bejerano.stanford.edu/MCAP	27776117
	CADD	Combined Annotation Dependent Depletion (CADD) is a tool for scoring the deleteriousness of single nucleotide variants as well as insertion/deletions variants in the human genome. It is a framework that integrates multiple annotations into one metric by contrasting variants that survived natural selection with simulated mutations.	http://cadd.gs.washington.edu/	30371827
	GERP++	GERP++ is a new tool that uses maximum likelihood evolutionary rate estimation for position-specific scoring and, in contrast to previous bottomup methods, a novel dynamic programming approach to subsequently define constrained elements. GERP++ evaluates a richer set of candidate element breakpoints and ranks them based on statistical significance, eliminating the need for biased heuristic extens…	http://mendel.stanford.edu/SidowLab/downloads/gerp/index.html	32469868
	DANN	DANN is a deep learning approach for annotating the pathogenicity of whole-genome genetic variants. DANN uses the same feature set and training data as CADD to train a deep neural network (DNN). DNNs can capture non-linear relationships among features and are better suited than SVMs for problems with a large number of samples and features.	https://cbcl.ics.uci.edu/public_data/DANN/	25338716
	fathmm-MKL	fathmm-MKL is capable of predicting the functional effects of protein missense mutations by combining sequence conservation within hidden Markov models (HMMs).	http://fathmm.biocompute.org.uk	25583119
	Eigen	Eigen is a spectral approach to the functional annotation of genetic variants in coding and noncoding regions. Eigen makes use of a variety of functional annotations in both coding and noncoding regions (such as made available by the ENCODE and Roadmap Epigenomics projects), and combines them into one single measure of functional importance.	http://www.columbia.edu/~ii2135/eigen.html	26727659
	GenoCanyon	GenoCanyon is a whole-genome functional annotation approach based on unsupervised statistical learning. It integrates genomic conservation measures and biochemical annotation data to predict the functional potential at each nucleotide.	https://zhaocenter.org/GenoCanyon_Index.html	26015273
	fitCons	The fitness consequences of functional annotation(fitCons) integrates functional assays (such as ChIP-Seq) with selective pressure inferred using the INSIGHT method. The result is a score ρ in the range [0.0-1.0] that indicates the fraction of genomic positions evincing a particular pattern (or "fingerprint") of functional assay results, that are under selective pressure.	http://compgen.cshl.edu/fitCons/	25599402
	PhyloP	PhyloP scores measure evolutionary conservation at individual alignment sites.And the phyloP scores are useful to evaluate signatures of selection at particular nucleotides or classes of nucleotides (e.g., third codon positions, or first positions of miRNA target sites).	http://compgen.cshl.edu/phast/phyloP-tutorial.php	30481262
	PhastCons	PHAST is a freely available software package for comparative and evolutionary genomics. It consists of about half a dozen major programs, plus more than a dozen utilities for manipulating sequence alignments, phylogenetic trees, and genomic annotations.	http://compgen.cshl.edu/phast/phastCons-tutorial.php	30481262
	SiPhy	SiPhy is a approach that takes advantage of deeply sequenced clades to identify evolutionary selection by uncovering not only signatures of rate-based conservation but also substitution patterns characteristic of sequence undergoing natural selection.	http://portals.broadinstitute.org/genome_bio/siphy/	19478016
	REVEL	REVEL is a new ensemble method for predicting the pathogenicity of missense variants based on a combination of scores from 13 individual tools: MutPred, FATHMM v2.3, VEST 3.0, Polyphen-2, SIFT, PROVEAN, MutationAssessor, MutationTaster, LRT, GERP++, SiPhy, phyloP, and phastCons. REVEL was trained using recently discovered pathogenic and rare neutral missense variants, excluding those previously u…	https://sites.google.com/site/revelgenomics/	27666373
