# Supplementary material for: GDC: Integration of Multi‐Omic and Phenotypic Resources to Unravel the Genetic Pathogenesis of Hearing Loss
Source: Adv Sci (Weinh). 2025 Mar 16;12(29):2408891. doi: 10.1002/advs.202408891 (PMC12362786; doi:10.1002/advs.202408891)
Supplement: Supplementary file 2 — Supporting Tables [file ADVS-12-2408891-s002.zip › TableS3_r2.xlsx]

## Sheet: Sheet1
Supplementary Table S3: Mutational landscape of HL genes
Gene	Gene size	Total number of variants	All variants/gene size	Coding region size	Number of P/LP variants	P/LP variants/Coding region size	Number of PTV variants	PTV variants/Coding region size	Number of missense variants	Missense variants/Coding region size	Number of synonymous variants	Synonymous variants/Coding region size
ABCC1	193911	62473	32.2174	4660	8	0.171674	52	1.11588	780	16.7382	467	10.0215
ABHD12	96093	33158	34.5062	2105	42	1.99525	82	3.89549	441	20.9501	174	8.26603
ACTG1	14434	5036	34.8898	1169	66	5.64585	56	4.79042	391	33.4474	446	38.1523
ADCY1	148977	45200	30.3403	3447	4	0.116043	59	1.71163	643	18.6539	494	14.3313
ADGRV1	605641	175147	28.9193	19115	535	2.79885	856	4.47816	6052	31.661	2174	11.3733
AIFM1	36480	8309	22.7769	2075	59	2.84337	13	0.626506	367	17.6867	161	7.75904
ALMS1	224162	77305	34.4862	12600	882	7	1134	9	4951	39.2937	2038	16.1746
ARSG	192850	48454	25.1252	1578	39	2.47148	63	3.9924	341	21.6096	153	9.69582
ATP1A3	27649	10362	37.4769	3758	252	6.70569	52	1.38371	570	15.1676	384	10.2182
ATP2B2	383985	53448	13.9193	4102	25	0.609459	62	1.51146	720	17.5524	551	13.4325
ATP6V1B1	29532	9950	33.6923	1605	93	5.79439	131	8.16199	493	30.7165	249	15.514
ATP6V1B2	24316	9667	39.7557	1660	15	0.903614	20	1.20482	317	19.0964	196	11.8072
BCS1L	4701	1758	37.3963	1260	91	7.22222	112	8.88889	310	24.6032	214	16.9841
BDP1	122638	35549	28.9869	7887	21	0.266261	262	3.32192	2141	27.1459	782	9.91505
BSND	18240	5446	29.8575	963	35	3.63448	60	6.23053	307	31.8795	167	17.3416
BTD	121156	17687	14.5985	2182	247	11.3199	160	7.33272	614	28.1393	222	10.1742
CABP2	4535	1747	38.5226	832	12	1.44231	44	5.28846	242	29.0865	105	12.6202
CACNA1D	319123	90459	28.3461	7064	34	0.481314	102	1.44394	1500	21.2344	813	11.5091
CCDC50	69266	20288	29.29	1449	7	0.483092	86	5.93513	436	30.0897	170	11.7322
CD164	15954	5566	34.8878	714	1	0.140056	11	1.54062	178	24.93	87	12.1849
CDC14A	175277	42241	24.0996	2498	19	0.760608	64	2.56205	486	19.4556	210	8.40673
CDH23	419028	130143	31.0583	11292	670	5.9334	676	5.98654	3948	34.9628	2012	17.8179
CEACAM16	11568	4164	35.9959	1278	17	1.3302	46	3.59937	428	33.4898	218	17.0579
CEMIP	172402	44914	26.0519	4090	19	0.464548	58	1.41809	676	16.5281	346	8.45966
CHD7	189289	56934	30.0778	9033	1333	14.757	1177	13.03	2774	30.7096	1162	12.8639
CIB2	26930	8289	30.7798	839	28	3.33731	46	5.48272	193	23.0036	80	9.53516
CISD2	23816	6786	28.4934	659	8	1.21396	11	1.6692	95	14.4158	54	8.19423
CLDN14	115949	7063	6.09147	720	19	2.63889	46	6.38889	249	34.5833	136	18.8889
CLDN9	1583	1154	72.8996	654	7	1.07034	49	7.49235	268	40.9786	146	22.3242
CLIC5	248993	57193	22.9697	1585	8	0.504732	32	2.01893	348	21.9558	175	11.041
CLPP	8712	3676	42.1947	834	30	3.59712	57	6.83453	247	29.6163	153	18.3453
CLRN1	46837	14355	30.6488	984	72	7.31707	63	6.40244	259	26.3211	107	10.874
CLRN2	11940	3177	26.608	699	12	1.71674	27	3.86266	130	18.598	77	11.0157
COCH	21057	7496	35.5986	1988	46	2.31388	81	4.07445	513	25.8048	211	10.6137
COL11A1	232050	73724	31.7707	5878	196	3.33447	212	3.60667	1877	31.9326	659	11.2113
COL11A2	30444	10392	34.1348	5286	122	2.30798	226	4.27544	1643	31.0821	706	13.356
COL1A1	17531	8182	46.6716	4552	1781	39.1257	1038	22.8032	1515	33.2821	510	11.2039
COL1A2	36333	10605	29.1883	4106	858	20.8962	169	4.11593	1492	36.3371	419	10.2046
COL2A1	33246	12325	37.0721	4464	1158	25.9409	611	13.6873	1805	40.4346	655	14.6729
COL4A3	150169	48882	32.5513	5110	630	12.3288	513	10.0391	1646	32.2114	693	13.5616
COL4A4	197129	50265	25.4985	5073	604	11.9062	524	10.3292	1741	34.3189	822	16.2034
COL4A5	257708	48734	18.9105	5181	1734	33.4684	864	16.6763	1734	33.4684	479	9.24532
COL4A6	283845	51163	18.025	5138	24	0.467108	76	1.47917	935	18.1977	419	8.15492
COL9A1	88024	26979	30.6496	2943	55	1.86884	150	5.09684	1002	34.0469	383	13.0139
COL9A2	16798	6632	39.4809	2070	43	2.07729	118	5.70048	740	35.7488	317	15.314
COL9A3	24947	12314	49.3606	2091	41	1.96078	163	7.79531	943	45.098	437	20.8991
CRYM	44542	14000	31.431	983	3	0.305188	43	4.37436	267	27.1617	106	10.7833
DCDC2	211538	66890	31.6208	1627	30	1.84388	79	4.85556	398	24.4622	172	10.5716
DIABLO	19795	8367	42.2682	1294	1	0.0772798	50	3.86399	245	18.9335	110	8.50077
DIAPH1	103980	31512	30.3058	4034	46	1.14031	158	3.91671	1158	28.706	552	13.6837
DIAPH3	498346	140967	28.287	3730	8	0.214477	200	5.36193	1022	27.3995	406	10.8847
DMXL2	174981	52406	29.9495	9177	33	0.359595	171	1.86335	2263	24.6595	952	10.3738
DNMT1	61608	24463	39.7075	5454	39	0.715072	57	1.0451	1077	19.747	691	12.6696
DSPP	8345	4769	57.148	3906	79	2.02253	233	5.96518	1415	36.2263	711	18.2028
EDN3	25382	7694	30.3128	769	19	2.47074	30	3.90117	271	35.2406	95	12.3537
EDNRB	80047	23527	29.3915	1752	77	4.39498	56	3.19635	393	22.4315	157	8.96119
ELMOD3	36980	11682	31.59	1481	4	0.270088	74	4.99662	301	20.3241	120	8.10263
EPS8	169255	45624	26.9558	2546	14	0.549882	67	2.63158	666	26.1587	268	10.5263
EPS8L2	21497	12988	60.4177	2508	22	0.877193	135	5.38278	846	33.7321	383	15.2711
ERAL1	6046	2168	35.8584	1374	6	0.436681	57	4.14847	350	25.4731	127	9.24309
ESPN	36595	13433	36.7072	4498	44	0.978213	167	3.71276	994	22.0987	439	9.75989
ESRP1	66293	20764	31.3216	2094	6	0.286533	28	1.33715	272	12.9895	134	6.39924
ESRRB	191061	40769	21.3382	1859	44	2.36686	67	3.60409	445	23.9376	250	13.4481
EYA1	350662	46237	13.1856	1966	298	15.1577	270	13.7335	492	25.0254	191	9.71516
EYA4	291536	83591	28.6726	2057	102	4.95868	120	5.83374	656	31.8911	227	11.0355
FGF3	9449	4898	51.8362	720	38	5.27778	52	7.22222	281	39.0278	130	18.0556
FGFR1	57493	19957	34.7121	2939	341	11.6026	223	7.58761	841	28.6152	389	13.2358
FGFR2	120129	37985	31.6202	3037	186	6.12446	28	0.921962	665	21.8966	322	10.6026
FGFR3	15575	8658	55.5891	2601	72	2.76817	106	4.07536	918	35.2941	534	20.5306
FOXI1	3841	1529	39.8073	1137	12	1.05541	27	2.37467	396	34.8285	183	16.095
GAB1	137690	37521	27.2503	2308	7	0.303293	31	1.34315	504	21.8371	217	9.40208
GAS2	259694	40004	15.4043	959	2	0.208551	11	1.14703	133	13.8686	51	5.31804
GATA3	29866	8469	28.3567	1335	136	10.1873	116	8.68914	425	31.8352	286	21.4232
GIPC3	8064	3758	46.6022	4050	33	0.814815	47	1.16049	355	8.76543	142	3.50617
GJA1	14082	4662	33.1061	1149	116	10.0957	22	1.91471	296	25.7615	131	11.4012
GJB2	5469	2206	40.3364	681	374	54.9192	175	25.6975	472	69.3098	145	21.2922
GJB3	5151	1836	35.6436	813	17	2.09102	35	4.30504	310	38.1304	113	13.8991
GJB6	10358	3912	37.7679	786	22	2.79898	39	4.96183	169	21.5013	81	10.3053
GPSM2	57561	17126	29.7528	2264	37	1.63428	121	5.34452	484	21.3781	170	7.50883
GRAP	30718	4289	13.9625	800	2	0.25	10	1.25	123	15.375	59	7.375
GREB1L	283881	80757	28.4475	5963	75	1.25776	135	2.26396	1112	18.6483	537	9.00553
GRHL2	188762	54253	28.7415	1878	23	1.22471	38	2.02343	440	23.4292	220	11.7146
GRXCR1	137946	41991	30.4402	873	18	2.06186	38	4.35281	294	33.677	106	12.142
GRXCR2	74004	4059	5.48484	747	5	0.669344	33	4.41767	246	32.9317	93	12.4498
GSDME	97185	20009	20.5886	1737	16	0.921128	120	6.90846	498	28.6701	195	11.2263
HARS1	17466	6788	38.8641	1749	56	3.20183	65	3.71641	379	21.6695	140	8.00457
HARS2	7851	1058	13.476	1681	10	0.594884	27	1.60619	206	12.2546	89	5.29447
HGF	71038	20094	28.2863	2280	26	1.14035	47	2.0614	547	23.9912	228	10
HOMER2	151497	34803	22.9727	1083	5	0.461681	38	3.50877	328	30.2862	129	11.9114
HSD17B4	89836	32226	35.872	2739	194	7.08288	205	7.48448	811	29.6093	361	13.18
IFNLR1	33122	10903	32.9177	1695	2	0.117994	43	2.53687	413	24.3658	193	11.3864
ILDR1	74333	9893	13.309	1641	44	2.68129	95	5.78915	560	34.1255	205	12.4924
KARS1	19942	9187	46.0686	1967	55	2.79614	93	4.72801	667	33.9095	256	13.0147
KCNE1	65523	11517	17.577	390	46	11.7949	39	10	189	48.4615	78	20
KCNJ10	32694	9473	28.9747	1315	28	2.12928	24	1.8251	329	25.019	168	12.7757
KCNQ1	404098	127270	31.4948	2404	632	26.2895	368	15.3078	1129	46.9634	456	18.9684
KCNQ4	56666	16663	29.4056	2145	65	3.0303	77	3.58974	721	33.6131	307	14.3124
KITLG	87679	23239	26.5046	981	22	2.24261	31	3.16004	218	22.2222	88	8.97044
LARS2	160832	43588	27.1016	2974	48	1.61399	119	4.00134	736	24.7478	296	9.95293
LHFPL5	18719	8756	46.776	710	23	3.23944	30	4.22535	224	31.5493	78	10.9859
LMX1A	154849	41270	26.6518	1149	14	1.21845	32	2.78503	290	25.2393	138	12.0104
LOXHD1	180260	52709	29.2405	6919	302	4.36479	456	6.59055	2128	30.7559	1082	15.6381
LRP5	150864	44539	29.5226	4962	312	6.28779	184	3.70818	1369	27.5897	690	13.9057
LRTOMT	29933	9443	31.5471	686	32	4.66472	46	6.70554	250	36.4431	94	13.7026
MAP1B	102091	25405	24.8847	7484	25	0.334046	34	0.454303	1053	14.07	488	6.52058
MARVELD2	29215	9134	31.2648	1677	46	2.74299	99	5.9034	463	27.6088	167	9.95826
MCM2	24026	7816	32.5314	2941	3	0.102006	67	2.27814	721	24.5155	372	12.6488
MET	126182	38260	30.3213	4359	47	1.07823	155	3.55586	2029	46.5474	908	20.8305
MIR96	78	29	37.1795	78	2	2.5641	0	0	0	0	0	0
MITF	228869	11298	4.93645	1786	162	9.07055	122	6.83091	444	24.86	169	9.46249
MPZL2	10882	2956	27.1641	648	11	1.69753	63	9.72222	221	34.1049	64	9.87654
MSRB3	188225	52697	27.9968	879	11	1.25142	39	4.43686	174	19.7952	81	9.21502
MT-RNR1	955	741	77.5916	954	3	0.314465	0	0	0	0	0	0
MYH14	106919	38510	36.0179	6278	38	0.605288	194	3.09016	1947	31.0131	908	14.4632
MYH9	106688	35750	33.5089	5928	135	2.27733	128	2.15924	1554	26.2146	863	14.558
MYO15A	71045	25179	35.4409	10801	656	6.07351	834	7.72151	3869	35.8208	1557	14.4153
MYO1A	22682	5609	24.7289	3136	12	0.382653	121	3.85842	614	19.5791	206	6.56888
MYO1C	28501	12363	43.3774	3320	3	0.0903614	141	4.24699	714	21.506	389	11.7169
MYO1F	56665	22634	39.9435	3337	9	0.269703	30	0.899011	633	18.9691	344	10.3087
MYO3A	278304	80249	28.835	5071	60	1.1832	268	5.28495	1381	27.2333	490	9.66279
MYO6	170299	50414	29.6032	4144	147	3.5473	190	4.58494	1031	24.8793	352	8.49421
MYO7A	86996	31341	36.0258	6935	934	13.4679	828	11.9394	2652	38.2408	1349	19.4521
NARS2	138897	45234	32.5666	1435	40	2.78746	71	4.94774	478	33.3101	162	11.2892
NCOA3	154986	49774	32.1152	4305	8	0.18583	80	1.8583	632	14.6806	256	5.94657
NDP	24615	5217	21.1944	402	181	45.0249	77	19.1542	167	41.5423	54	13.4328
NLRP3	32741	11571	35.341	3115	133	4.26966	63	2.02247	971	31.1717	521	16.7255
OPA1	104604	32585	31.1508	3708	666	17.9612	483	13.0259	1012	27.2923	326	8.7918
OSBPL2	57663	19457	33.7426	1958	8	0.40858	35	1.78754	328	16.7518	175	8.93769
OTOA	96762	30294	31.3077	3500	64	1.82857	135	3.85714	913	26.0857	349	9.97143
OTOF	101554	33427	32.9155	6229	327	5.24964	408	6.55001	2136	34.2912	884	14.1917
OTOG	98786	32482	32.8812	8839	99	1.12004	337	3.81265	2784	31.4968	1156	13.0784
OTOGL	281344	54713	19.447	7199	89	1.23628	405	5.62578	2167	30.1014	719	9.9875
P2RX2	3613	2615	72.3775	1518	2	0.131752	116	7.64163	542	35.7049	224	14.7563
PAX3	99112	29439	29.7028	1643	252	15.3378	170	10.3469	482	29.3366	219	13.3293
PCDH15	1825172	323790	17.7402	7643	407	5.32513	519	6.79053	2001	26.1808	854	11.1736
PDE1C	811448	186442	22.9765	2762	3	0.108617	64	2.31716	557	20.1665	239	8.65315
PDZD7	23451	9795	41.7679	3337	75	2.24753	184	5.51393	1212	36.32	520	15.5829
PEX1	41496	12716	30.6439	3852	352	9.13811	401	10.4102	1125	29.2056	537	13.9408
PEX26	27407	11045	40.2999	1117	39	3.4915	53	4.74485	332	29.7225	147	13.1603
PEX6	15317	6917	45.159	2964	222	7.48988	264	8.90688	984	33.1984	614	20.7152
PJVK	10725	5522	51.4872	1067	40	3.74883	65	6.09185	308	28.866	100	9.37207
PLS1	117272	31229	26.6295	1890	2	0.10582	56	2.96296	429	22.6984	160	8.46561
PNPT1	59784	23450	39.2245	2375	50	2.10526	87	3.66316	756	31.8316	275	11.5789
POLR1B	37783	11306	29.9235	3571	3	0.0840101	30	0.840101	648	18.1462	343	9.60515
POLR1C	944312	4507	0.477279	1327	35	2.63753	61	4.59683	382	28.7867	137	10.324
POLR1D	46669	2925	6.26754	813	29	3.56704	32	3.93604	117	14.3911	35	4.30504
POU3F4	3838	1454	37.8843	1086	149	13.7201	106	9.76059	251	23.1123	149	13.7201
POU4F3	2890	1439	49.7924	1017	76	7.47296	54	5.30973	411	40.413	182	17.8958
PPIP5K2	92499	26059	28.1722	4089	11	0.269014	141	3.44828	681	16.6544	336	8.21717
PRPS1	22517	4158	18.466	1538	52	3.38101	14	0.910273	131	8.51756	95	6.17685
PTPRQ	236039	72815	30.8487	7866	102	1.29672	263	3.3435	1792	22.7816	650	8.26341
RAI1	129996	41823	32.1725	5966	126	2.11197	176	2.95005	1916	32.1153	1046	17.5327
RDX	121693	24087	19.7933	2028	32	1.57791	80	3.94477	449	22.14	177	8.72781
REST	27945	10076	36.0565	3381	30	0.887311	59	1.74505	903	26.7081	394	11.6534
RIPOR2	237885	30451	12.8007	3448	3	0.087007	48	1.39211	730	21.1717	344	9.9768
ROR1	407482	106043	26.024	2822	5	0.177179	26	0.921332	621	22.0057	281	9.95748
S1PR2	9899	5914	59.7434	1062	4	0.376648	27	2.54237	283	26.6478	167	15.725
SCD5	169258	47707	28.186	1195	3	0.251046	16	1.33891	158	13.2218	89	7.4477
SEMA3E	285902	87529	30.615	2351	7	0.297746	76	3.23267	732	31.1357	300	12.7605
SERPINB6	23635	7354	31.1149	1446	11	0.760719	57	3.94191	340	23.5131	150	10.3734
SERPINF1	15506	5768	37.1985	1319	69	5.23124	99	7.50569	316	23.9575	147	11.1448
SIX1	6057	3813	62.952	896	27	3.01339	26	2.90179	264	29.4643	156	17.4107
SIX5	4468	2790	62.444	2220	6	0.27027	64	2.88288	871	39.2342	518	23.3333
SLC12A2	105912	30816	29.0959	3657	32	0.875034	61	1.66803	607	16.5983	289	7.90265
SLC17A8	64982	18438	28.374	1770	7	0.39548	61	3.44633	479	27.0621	173	9.77401
SLC22A4	49797	12904	25.9132	1656	8	0.483092	63	3.80435	422	25.4831	215	12.9831
SLC26A4	56982	19271	33.8195	2343	686	29.2787	426	18.1818	1152	49.1677	376	16.0478
SLC26A5	93478	28156	30.1205	2278	17	0.746269	51	2.23881	362	15.8911	150	6.58472
SLC44A4	15806	4804	30.3935	2133	2	0.0937647	99	4.64135	537	25.1758	231	10.8298
SMPX	52139	8483	16.27	267	26	9.73783	26	9.73783	61	22.8464	28	10.4869
SNAI2	3832	1411	36.8215	807	2	0.247831	6	0.743494	172	21.3135	97	12.0198
SOX10	12244	5293	43.2293	1514	297	19.6169	233	15.3897	413	27.2787	224	14.7952
SPATA5L1	19080	5478	28.7107	2300	33	1.43478	66	2.86957	400	17.3913	199	8.65217
SPNS2	40155	15097	37.5968	2000	8	0.4	81	4.05	578	28.9	336	16.8
STRC	19238	7241	37.639	5442	101	1.85594	204	3.74862	1036	19.0371	411	7.55237
SYNE4	5507	2179	39.5678	1242	12	0.966184	72	5.7971	366	29.4686	195	15.7005
TBC1D24	30604	10493	34.2864	1680	111	6.60714	119	7.08333	636	37.8571	311	18.5119
TCOF1	42597	14630	34.3451	4634	435	9.38714	481	10.3798	1389	29.9741	616	13.2931
TECTA	90248	28063	31.0954	6696	175	2.6135	249	3.71864	1990	29.7192	843	12.5896
THOC1	53528	13637	25.4764	2057	1	0.0486145	30	1.45843	196	9.52844	107	5.20175
TIMM8A	3082	926	30.0454	309	29	9.38511	27	8.73786	42	13.5922	32	10.356
TJP2	133945	28174	21.034	4016	61	1.51892	187	4.65637	1210	30.1295	458	11.4044
TMC1	316690	87616	27.6662	2402	174	7.24396	200	8.32639	698	29.0591	237	9.86678
TMEM132E	59737	18692	31.2905	3225	4	0.124031	62	1.92248	1024	31.7519	549	17.0233
TMIE	17109	4600	26.8864	491	19	3.86965	54	10.998	155	31.5682	58	11.8126
TMPRSS3	24163	9446	39.0928	1448	111	7.66575	108	7.45856	490	33.8398	217	14.9862
TMTC2	447961	127732	28.5141	2621	6	0.22892	26	0.991988	408	15.5666	166	6.33346
TNC	98583	30674	31.1149	6882	10	0.145307	143	2.07788	2032	29.5263	846	12.2929
TOP2B	67003	20675	30.8568	4881	24	0.491703	41	0.839992	627	12.8457	291	5.96189
TPRN	9123	4886	53.5569	2220	32	1.44144	126	5.67568	784	35.3153	400	18.018
TRIOBP	79509	30176	37.9529	7541	94	1.24652	348	4.61477	2638	34.9821	1082	14.3482
TRRAP	134710	43276	32.1253	11658	60	0.514668	184	1.57832	2136	18.3222	1540	13.2098
TSPEAR	213680	75288	35.234	2045	37	1.80929	151	7.38386	731	35.7457	314	15.3545
TWNK	6861	2913	42.4574	2074	105	5.06268	63	3.03761	608	29.3153	281	13.5487
USH1C	50517	17063	33.7767	2843	153	5.38164	250	8.79353	1023	35.9831	489	17.2001
USH1G	7173	3026	42.186	1386	57	4.11255	80	5.77201	555	40.0433	246	17.7489
USH2A	800558	239586	29.9274	15695	2044	13.0233	1886	12.0166	6030	38.4199	2631	16.7633
USP48	104852	31813	30.3409	3275	5	0.152672	18	0.549618	291	8.8855	174	5.31298
WBP2	10738	4211	39.2159	974	3	0.308008	40	4.10678	253	25.9754	122	12.5257
WFS1	33416	11896	35.5997	2709	351	12.9568	261	9.63455	1704	62.9014	763	28.1654
WHRN	103394	30493	29.492	2925	48	1.64103	132	4.51282	1075	36.7521	485	16.5812
