# Supplementary material for: GDC: Integration of Multi‐Omic and Phenotypic Resources to Unravel the Genetic Pathogenesis of Hearing Loss
Source: Adv Sci (Weinh). 2025 Mar 16;12(29):2408891. doi: 10.1002/advs.202408891 (PMC12362786; doi:10.1002/advs.202408891)
Supplement: Supplementary file 2 — Supporting Tables [file ADVS-12-2408891-s002.zip › TableS4_r2.xlsx]

## Sheet: Sheet1
Supplementary Table S4: Analysis of mutational hotspots enriched with pathogenic missense variant
Gene	Domin	P/LP_in	non_P/LP_in	P/LP_out	non_P/LP_out	LR+	LR+_LB	LR+_UB	OR	OR_LB	OR_UB	P-value
FOXI1 (NP_036320)	Forkhead (123-208 aa)	3	60	6	276	1.86667	0.26	3.89	2.3	0.61	8.68	0.214964
GATA3 (NP_002042)	ZnF1/ZnF2 (264-342 aa)	264	342	31	24	17	6.04	15.03	24.3897	11.91	50.01	3.46215e-19
GRHL2 (NP_079191)	CP2 (213-438 aa)	5	124	1	261	2.58737	1.4	3.4	10.5242	1.61	68.52	0.0162925
LMX1A (NP_796372)	Homeodomain (196-252 aa)	7	26	4	225	6.14336	2.94	10.52	15.1442	4.4	51.85	6.24823e-05
MITF (NP_000239)	B-HLH-LZ (198-288 aa)	45	70	9	280	4.16667	3.28	5.35	20	9.45	42.25	1.24441e-19
PAX3 (NP_852124)	PD (34-159 aa)	60	50	11	269	5.39155	4.15	7.22	29.3454	14.54	59.09	9.08925e-29
PAX3 (NP_852124)	HD (220-276 aa)	28	21	9	251	9.8018	6.35	16.05	37.1852	15.69	87.96	5.04275e-19
POU3F4 (NP_000298)	POU-S/H (186-340 aa)	48	62	2	125	2.89548	2.36	3.63	48.3871	12.52	185.66	4.85718e-17
POU4F3 (NP_002691)	POU-S/H (179-333 aa)	27	146	2	200	2.20642	1.85	2.56	18.4931	4.78	71.24	4.3313e-08
REST (NP_001350382)	ZnF1-ZnF8 159-412 aa()	4	101	4	668	3.80693	1.03	6.67	6.61386	1.78	24.55	0.0143163
SIX1 (NP_005973)	Homeobox (127-181 aa)	14	46	13	179	2.53623	1.5	3.84	4.19064	1.87	9.41	0.0011578
SIX5 (NP_787071)	Homeobox (206-258 aa)	0	37	5	712	0	0	0	0	0	15.18	1
SOX10 (NP_008872)	HMG (103-172 aa)	66	30	19	263	7.58353	5.41	11.26	30.4526	16.19	57.3	7.26457e-33
KCNQ1 (NP_000209)	Ion_trans (122-359 aa)	303	147	181	420	2.4147	2.08	2.84	4.78295	3.68	6.22	2.25885e-33
KCNQ4 (NP_004691)	P-loop (271-292 aa)	17	9	37	567	20.1481	9.75	51.87	28.9459	12.27	68.13	9.87319e-14
