# Supplementary material for: GDC: Integration of Multi‐Omic and Phenotypic Resources to Unravel the Genetic Pathogenesis of Hearing Loss
Source: Adv Sci (Weinh). 2025 Mar 16;12(29):2408891. doi: 10.1002/advs.202408891 (PMC12362786; doi:10.1002/advs.202408891)
Supplement: Supplementary file 2 — Supporting Tables [file ADVS-12-2408891-s002.zip › TableS5_r2.xlsx]

## Sheet: Sheet1
Supplementary Table S5: The mouse phenotype annotations and references for HL genes
Human gene symbol	Human gen Entrez ID	Orthologs mouse gene symbol	Mouse gene Entrez ID	%id. Mouse gene identical to Human gene	Human HL inheritance pattern	Mouse model genotype	Mouse phenotype	Genetic background	Zygosity	Mutation type	Auditory testing method	Reference	Auditory testing results	Gene group
ABCC1	4363	Abcc1	17250	88.1123	AD	Abcc1-/-	Abcc1-/- mice was not compromised under normal conditions at least up to the oldest age studied, 5 months.	C57BL/6Smoc- Abcc1<em1Smoc>	Homozygous	KO	ABR	PMID: 38870779	Normal hearing	No Hearing Loss Evidence
ABHD12	26090	Abhd12	76192	93.2161	AR	Abhd12<tm1Crv>/Abhd12<tm1Crv>	Absolute latencies of waves IV, V, and VII and interpeak latencies of waves I–IV were delayed in ABHD12-disrupted mice, confirming impaired auditory signaling in these animals and suggesting that the hearing loss induced by ABHD12 disruption may be caused by reduced auditory conductance.	C57BL/6	Homozygous	KO	ABR & Startle response	PMID: 23297193	Hearing loss	Hearing Loss
ACTG1	71	Actg1	11465	100	AD	Actg1<tm1.1Erv>/Actg1<tm1.1Erv>	We found that Actg1-/- mice up to 6 weeks of age had near-normal ABR thresholds. However, 16-week-old Actg1−/− mice demonstrated a marked hearing impairment at each frequency tested, and by 24 weeks of age were profoundly deaf	B6.129-Actg1<tm1.1Erv>	Homozygous	KO	ABR	PMID: 19497859	Hearing loss	Hearing Loss
ACTG1	71	Actg1	11465	100	AD	Tg(Atoh1-cre)1Bfri/Actg1<tm1.2Erv>	Similar to Actg1−/− mice, we found that 6 week-old Actg1-flox Atoh1-cre mice had thresholds that were indistinguishable from control mice at frequencies between 4 kHz and 22 kHz, while the 32 kHz threshold was elevated (Figure 4A).	129S1/Sv * 129X1/SvJ * C57BL/6 * CBA	Homozygous	cKO	ABR	PMID: 20976199	Hearing loss
ADCY1	107	Adcy1	432530	92.4933	AR	Adcy1 KO	Adcy1 KO mice show normal tone-associated learning and memory, indicating no severe hearing deficits	C57BL/6	Homozygous	KO	Startle response	PMID: 28218269	Normal hearing	No Hearing Loss Evidence
ADCY1	107	Adcy1	432530	92.4933	AR	Adcy1<tm1b(EUCOMM)Wtsi>	There was no significant difference in ABR threshold between the experimental group and the control group	C57BL/6NTac	Homozygous	KO	ABR	IMPC	Normal hearing
ADGRV1	84059	Adgrv1	110789	80.4313	AR	Adgrv1<m1>	The CBA-2ush/ush mice showed no obvious waveform in response to 90-dB SPL at P14. Meanwhile, the ABR threshold of the CBA/CaJ mice was approximately 40-dB SPL. At P21 and P56, the phenotype of hearing loss in the CBA-2ush/ush mice was similar to that at P14 (Fig. 5A).	CBACa.KM-Adgrv1<m1>	Homozygous	KO	ABR	PMID: 29961073	Hearing loss	Hearing Loss
ADGRV1	84059	Adgrv1	110789	80.4313	AR	Adgrv1<tm1Pwh>	The overall shape of the threshold–frequency curve in 3-week-old Vlgr1/del7TM homozygous mutant mice was similar to that of normal mice (Fig. 8C). However, thresholds were elevated ∼20 dB for responses to low-frequency stimulation (2–2.8 kHz) and ∼60 dB for responses to the higher-frequency stimuli. By 6 months of age, average threshold values for mutant animals increased (sensitivity decreased) …	129S1/Sv * C57BL/6J	Homozygous	KO	ABR & DPOAE	PMID: 16775142	Hearing loss
ADGRV1	84059	Adgrv1	110789	80.4313	AR	Adgrv1<rueda>	Measurement of the ABR in 3-week-old and 2-month-old animals revealed that the mouse lines are severely hearing impaired, with auditory thresholds of 90 dB (rueda) or >90 dB (twist, pachanga) (Fig. 3 A–C, Table 1).	C57BL/6J	Homozygous	Single point mutation	ABR & Startle response	PMID: 17329413	Hearing loss
ADGRV1	84059	Adgrv1	110789	80.4313	AR	Adgrv1<tm1Msat>	In contrast, auditory stimuli did not induce any convulsions in 8-week-old DBA/2J mice. In the case of Vlgr1–/– mice, three out of eight tested mice showed wild running and one out of three showed convulsion, even at 6 months after birth.	129P2/OlaHsd * C57BL/6J	Homozygous	KO	Auditory stimuli & Electroencephalography	PMID: 15606908	Hearing loss
ADGRV1	84059	Adgrv1	110789	80.4313	AR	Adgrv1<tm2Msat>	First, the hearing ability of Vlgr1-mutated mice was investigated using the auditory brainstem response (ABR) method. The mean ABR threshold of postnatal 3-week-old Vlgr1-mutated mice was elevated to approximately 80 dB (Fig. 3B), while those of their wild-type littermates and heterozygous mice were approximately 20–30 dB at 8 kHz (Fig. 3A).	129P2/OlaHsd	Homozygous	KO	ABR & DPOAE	PMID: 17295842	Hearing loss
ADGRV1	84059	Adgrv1	110789	80.4313	AR	Adgrv1<frings>	By 3 weeks of age, BUB/BnJ mice exhibit ABR thresholds about 40 dB higher than the normal thresholds exhibited by SWR/Bm mice tested at 15 weeks of age, and this hearing loss progresses to deafness by 20 weeks of age (Fig. 1).	BUB/BnJ	Homozygous	Spontaneous	ABR	PMID: 15820310	Hearing loss
ADGRV1	84059	Adgrv1	110789	80.4313	AR	Adgrv1<mpc188H>	Deafness	BALB/c * C3H/HeH * C57BL/6J	Homozygous	Single point mutation	ABR	PMID: 27534441	Hearing loss
ADGRV1	84059	Adgrv1	110789	80.4313	AR	Adgrv1<tm1.1(KOMP)Vlcg>	Abnormal auditory brainstem response	C57BL/6NCrl	Homozygous	KO	ABR	IMPC	Hearing loss
AFG2B	79029	Afg2b	214616	79.6813	AR	NA	There was no description of hearing in mice	NA	NA	NA	NA	NA	Not available	No Auditory Testing
AIFM1	9131	Aifm1	26926	92.1697	X-linked	Aifm1 (R450Q)	Hemizygote KI male mice exhibited progressive hearing loss from P30 onward, with greater severity at P60 and stabilization until P210.	CBA/CaJ	Homozygous	KI	ABR & DPOAE	PMID: 38449065	Hearing loss	Hearing Loss
ALMS1	7840	Alms1	236266	46.977	AR	Alms1<Gt(XH152)Byg>	Until 8 months of age, Alms1−/− mice have normal click ABR thresholds. In Alms1−/− mice, 8 months and older, thresholds are >55 db SPL (sound pressure level) and show abnormal ABR thresholds for all sound stimulations: click and 8, 16 and 32 kHz	129P2/OlaHsd * C57BL/6J	Homozygous	KI	ABR	PMID: 16000322	Hearing loss	Hearing Loss
ARSG	22901	Arsg	74008	82.4762	AR	Arsg<tm1a(KOMP)Wtsi>	There was no significant difference in ABR threshold between the experimental group and the control group	C57BL/6N	Homozygous	cKO	ABR	IMPC	Normal hearing	No Hearing Loss Evidence
ATP1A3	478	Atp1a3	232975	98.9141	AD	Atp1a3<tm1b(EUCOMM)Hmgu>	There was no significant difference in ABR threshold between the experimental group and the control group	C57BL/6NTac	Homozygous	cKO	ABR	IMPC	Normal hearing	No Hearing Loss Evidence
ATP2B2	491	Atp2b2	11941	98.3105	AD	Atp2b2<dfw-2J>	All 13 hearing-impaired CBy/CAST-dfv2/+ F2 progeny were homozygous for the CByallele at both flanking marker loci, indicating homozy-gosity of the CBy allele at the mdfw locus.	CByJ.A-Atp2b2<dfw-2J>/J	Homozygous	Spontaneous	ABR	PMID: 9325047	Hearing loss	Hearing Loss
ATP2B2	491	Atp2b2	11941	98.3105	AD	Atp2b2<+>/Atp2b2<dfw-2J>	To determine the onsetand time course of the hearing impairment, we mea-sured the sound pressure thresholds beginning at 3weeks of age, over a 20-week period. In dfw?jdfw?mice, hearing loss is already complete at 3 weeks afterbirth (Fig.1B). In dfw2/+ heterozygotes, hearing lossis delayed, begins 4 weeks after birth, and progressesrapidly to complete deafness by 12 weeks of age.	CByJ.A-Atp2b2<dfw-2J>/J	Heterozygous	Spontaneous	ABR	PMID: 9325047	Hearing loss
ATP2B2	491	Atp2b2	11941	98.3105	AD	Atp2b2<tm1Ges>	The sound stimuli used were a broadband click and pure tones of 8, 16, and 32 kHz. Pmca21/1 mice yielded the characteristic ABR wave form, beginning at sound pressure levels of ;30–45 db. In the example shown in Fig. 5A, all five ABR peaks are evident for the 50, 60, and 70 db stimulus intensities, and the relatively small first and second peaks are present for the detected threshold at 40 db. In…	129/Sv * 129X1/SvJ * Black Swiss	Homozygous	KO	ABR	PMID: 9668038	Hearing loss
ATP2B2	491	Atp2b2	11941	98.3105	AD	Atp2b2<+>/Atp2b2<tm1Ges>	As shown in Fig. 5B, Pmca21/2 mice exhibited markedly elevated ABR thresholds (;70–80 db) for each of the four sound stimuli, when compared with the thresholds (;30–45 db) for wild-type mice.	129/Sv * 129X1/SvJ * Black Swiss	Heterozygous	KO	ABR	PMID: 9668038	Hearing loss
ATP2B2	491	Atp2b2	11941	98.3105	AD	Atp2b2<wri>	At maximum stimulation, 110 dBSPL (Sound Pressure Level), there was a low amplitude of wave after a short latency. However, no wave could be regarded as wave I to V at any age (Fig. 4A). No wave below 100 dBSPL was observed.	BALB/cAnN	Homozygous	Spontaneous	ABR	PMID: 10687933	Hearing loss
ATP2B2	491	Atp2b2	11941	98.3105	AD	Atp2b2<+>/Atp2b2<wri>	Several differences between these alleles have been detected. For example, animals heterozygous for the dfw2J allele show a mild loss of hearing before the age of 1 month, which then worsens progressively with age.	BALB/cAnN	Heterozygous	Spontaneous	ABR	PMID: 10687933	Hearing loss
ATP2B2	491	Atp2b2	11941	98.3105	AD	Atp2b2<dfw>	Median DPOAE amplitudes are shown in Fig. 2 as a function of L1. Amplitudes in +/dfw mice were reduced compared to controls at f2sv9 kHz. Both the low-level and high-level portions of I/O functions were reduced in +/dfw mice, compared to controls. At 48 kHz, responses were reduced or absent in +/dfw mice. Responses in dfw/dfw mice were generally in the noise floor.	C3H/HeJ-Atp2b2<dfw>/J	Homozygous	Spontaneous	DPOAE	PMID: 11124466	Hearing loss
ATP2B2	491	Atp2b2	11941	98.3105	AD	Atp2b2<dfw>/Atp2b2<+>	Median DPOAE amplitudes are shown in Fig. 2 as a function of L1. Amplitudes in +/dfw mice were reduced compared to controls at f2sv9 kHz. Both the low-level and high-level portions of I/O functions were reduced in +/dfw mice, compared to controls. At 48 kHz, responses were reduced or absent in +/dfw mice. Responses in dfw/dfw mice were generally in the noise floor.	C3H/HeJ-Atp2b2<dfw>/J	Heterozygous	Spontaneous	DPOAE	PMID: 11124466	Hearing loss
ATP2B2	491	Atp2b2	11941	98.3105	AD	Atp2b2<tm1Ges>	ABR thresholds from the right ears of wildtype (left panel in A), and homozygous NKCC1/ mice (right panel in A) that are 4–6 months old. Similar null traces were obtained for homozygous PMCA2/ mice. The sound pressure levels in dB of broadband clicks (0.1 ms) delivered to the ear are indicated on the left side of the traces. Broadband click responses from wildtype mice are normal while no respons…	129/Sv * 129X1/SvJ * Black Swiss	Homozygous	KO	ABR & DPOAE	PMID: 16529873	Hearing loss
ATP2B2	491	Atp2b2	11941	98.3105	AD	Atp2b2<tm1Ges>/Atp2b2<+>	Panels A and B, for C3H F1 and N2 progeny, respectively, indicate that Pmca2+/- mice have ABR thresholds which are 60 dB and 20^40 dB, respectively, greater than their Pmca2+/+ littermates.	129/Sv * 129X1/SvJ * Black Swiss * CAST/Ei	Heterozygous	KO	ABR	PMID: 11950541	Hearing loss
ATP2B2	491	Atp2b2	11941	98.3105	AD	Atp2b2<Obv>	Obl/Obl homozygous mutants show a very severe hearing and vestibular phenotype and are significantly smaller (10.5 g, SD 2.02) than age and sex matched Obl/+ littermates.	C3HeB/FeJ-Atp2b2<Obv>	Homozygous	Single point mutation	ABR	PMID: 18974863	Hearing loss
ATP2B2	491	Atp2b2	11941	98.3105	AD	Atp2b2<+>/Atp2b2<Obv>	An interesting observation from the ABRs recorded in P59–62 and P89–91 Obl/+ mice is that click thresholds are more sensitive than the best tone threshold, by a factor of 15–22 dB. Clicks produce a more synchronised activation of a wider region of the basilar membrane compared to tone pips, and this may produce a summation of activity, reflected in lower click-evoked ABR thresholds.	C3HeB/FeJ-Atp2b2<Obv>	Heterozygous	Single point mutation	ABR	PMID: 18974863	Hearing loss
ATP2B2	491	Atp2b2	11941	98.3105	AD	Atp2b2<Elfin>	In addition, we alsoexamined the hearing threshold of mice homozygous forElfin. As expected, no waveform was observed in3-week-old Elfn/Elfn mice even at sound stimuli of 90dB SPL (Fig.1C).	C3H/HeJ * C57BL/6J	Homozygous	Single point mutation	ABR	PMID: 21325754	Hearing loss
ATP2B2	491	Atp2b2	11941	98.3105	AD	Atp2b2<Elfin>/Atp2b2<+>	Detailed ABR measurements with click stimuli were carriedout to evaluate the hearing thresholds of Elfn/+ mice atdifferent ages. Elfn/+ mice demonstrated a characteristic ABR waveform, beginning at sound pressure levelsof 40 dB at 2 weeks of age (Fig.1A). At 4 weeks of ageElfn/+ mice displayed a signifcantly elevated ABR threshold of up to 85 dB SPL (Fig. 1B). At 3 monthsnone of the Elfn/+ mice e…	C3H/HeJ * C57BL/6J	Heterozygous	Single point mutation	ABR	PMID: 21325754	Hearing loss
ATP2B2	491	Atp2b2	11941	98.3105	AD	Atp2b2<dfw-i5>	Therefore, ABR data for +/dfwi5 mice from N3 to N5 was grouped by Cdh23G753A genotype (Fig. 4). The Cdh23753A allele had a strong effect on the auditory phenotype of +/ dfwi5 individuals, with the most significant effect on sensitivity occurring at lower frequencies. At N3, only one mouse was homozygous at the ahl locus and had the most severe hearing loss of any animal (Fig. 4, closed squares). …	C57BL/6J * CBA/CaJ * DBA/2J	Homozygous	Single point mutation	ABR	PMID: 23792079	Hearing loss
ATP2B2	491	Atp2b2	11941	98.3105	AD	Atp2b2<+>/Atp2b2<dfw-i5>	Therefore, ABR data for +/dfwi5 mice from N3 to N5 was grouped by Cdh23G753A genotype (Fig. 4). The Cdh23753A allele had a strong effect on the auditory phenotype of +/ dfwi5 individuals, with the most significant effect on sensitivity occurring at lower frequencies. At N3, only one mouse was homozygous at the ahl locus and had the most severe hearing loss of any animal (Fig. 4, closed squares). …	C57BL/6J * CBA/CaJ * DBA/2J	Heterozygous	Single point mutation	ABR	PMID: 23792079	Hearing loss
ATP2B2	491	Atp2b2	11941	98.3105	AD	Atp2b2<Tmy>	We measured the IV wave ABR thresholds for click and tone burst (8–14-20–26-32 kHz) stimuli in wild type, heterozygous, and homozygous Tommy mutant mice aged between P18 and P45 (Fig. 2). Profound hearing impairment was found in the homozygote from P18	BALB/c * C3H/HeH	Homozygous	Single point mutation	ABR	PMID: 20826782	Hearing loss
ATP2B2	491	Atp2b2	11941	98.3105	AD	Atp2b2<Tmy>/Atp2b2+	We measured the IV wave ABR thresholds for click and tone burst (8–14-20–26-32 kHz) stimuli in wild type, heterozygous, and homozygous Tommy mutant mice aged between P18 and P45 (Fig. 2). Profound hearing impairment was found in the homozygote from P18	BALB/c * C3H/HeH	Heterozygous	Single point mutation	ABR	PMID: 20826782	Hearing loss
ATP2B2	491	Atp2b2	11941	98.3105	AD	Atp2b2<Deaf11>	Deaf11 and Deaf13 mice displayed normal body weight at 8 weeks of age (data not shown). We performed ABR tests to determine whether the low ASR was caused by hearing loss. ABR thresholds at 4, 8, 16 and 32 kHz and for broad frequency click stimuli were determined at 4 and 8 weeks of age in Atp2b2+/+, Atp2b2+/Deaf11, Atp2b2+/Deaf13, Atp2b2Deaf11/Deaf11, Atp2b2Deaf13/Deaf13 and Atp2b2Deaf11/Deaf13 …	BALB/c-Atp2b2<Deaf11>	Homozygous	Single point mutation	ABR	PMID: 23826306	Hearing loss
ATP2B2	491	Atp2b2	11941	98.3105	AD	Atp2b2<Deaf11>/Atp2b2<+>	Deaf11 and Deaf13 mice displayed normal body weight at 8 weeks of age (data not shown). We performed ABR tests to determine whether the low ASR was caused by hearing loss. ABR thresholds at 4, 8, 16 and 32 kHz and for broad frequency click stimuli were determined at 4 and 8 weeks of age in Atp2b2+/+, Atp2b2+/Deaf11, Atp2b2+/Deaf13, Atp2b2Deaf11/Deaf11, Atp2b2Deaf13/Deaf13 and Atp2b2Deaf11/Deaf13 …	BALB/c-Atp2b2<Deaf11>	Heterozygous	Single point mutation	ABR	PMID: 23826306	Hearing loss
ATP2B2	491	Atp2b2	11941	98.3105	AD	Atp2b2<Deaf13>	Deaf11 and Deaf13 mice displayed normal body weight at 8 weeks of age (data not shown). We performed ABR tests to determine whether the low ASR was caused by hearing loss. ABR thresholds at 4, 8, 16 and 32 kHz and for broad frequency click stimuli were determined at 4 and 8 weeks of age in Atp2b2+/+, Atp2b2+/Deaf11, Atp2b2+/Deaf13, Atp2b2Deaf11/Deaf11, Atp2b2Deaf13/Deaf13 and Atp2b2Deaf11/Deaf13 …	BALB/c-Atp2b2<Deaf13>	Homozygous	Single point mutation	ABR	PMID: 23826306	Hearing loss
ATP2B2	491	Atp2b2	11941	98.3105	AD	Atp2b2<+>/Atp2b2<Deaf13>	Deaf11 and Deaf13 mice displayed normal body weight at 8 weeks of age (data not shown). We performed ABR tests to determine whether the low ASR was caused by hearing loss. ABR thresholds at 4, 8, 16 and 32 kHz and for broad frequency click stimuli were determined at 4 and 8 weeks of age in Atp2b2+/+, Atp2b2+/Deaf11, Atp2b2+/Deaf13, Atp2b2Deaf11/Deaf11, Atp2b2Deaf13/Deaf13 and Atp2b2Deaf11/Deaf13 …	BALB/c-Atp2b2<Deaf13>	Heterozygous	Single point mutation	ABR	PMID: 23826306	Hearing loss
ATP2B2	491	Atp2b2	11941	98.3105	AD	Atp2b2<Deaf11>/Atp2b2<Deaf13>	Deaf11 and Deaf13 mice displayed normal body weight at 8 weeks of age (data not shown). We performed ABR tests to determine whether the low ASR was caused by hearing loss. ABR thresholds at 4, 8, 16 and 32 kHz and for broad frequency click stimuli were determined at 4 and 8 weeks of age in Atp2b2+/+, Atp2b2+/Deaf11, Atp2b2+/Deaf13, Atp2b2Deaf11/Deaf11, Atp2b2Deaf13/Deaf13 and Atp2b2Deaf11/Deaf13 …	BALB/c-Atp2b2<Deaf11>/Atp2b2<Deaf13>	Heterozygous	Single point mutation	ABR	PMID: 23826306	Hearing loss
ATP6V1B1	525	Atp6v1b1	110935	93.7622	AR	Atp6v1b1<vtx>	On the MRL/MpJ background homozygotes assessed between 4 and 6 weeks of age display no or almost no response at 8, 16, or 32 kHz, between 2.5 and 4.5 months of age fail to elicit an ABR even at 100 dB SPL, but heterozygotes do not display this deafness and homozygotes on a C57BL/6J congenic background also do not display this deafness	MRL/MpJ-Atp6v1b1<vtx>/Kjn	Homozygous	Spontaneous	ABR	PMID: 28934385	Hearing loss	Hearing Loss
ATP6V1B2	526	Atp6v1b2	11966	99.0215	AD	Atp6v1b2<Arg506*/Arg506*>	Mice presented hidden hearing loss (HHL) at 12 and 20 weeks with lower P1 amplitudes and a longer latency than WT mice. From 28 weeks, Atp6v1b2Arg506*/Arg506* mice showed progressive HL and increased ABR thresholds compared with WT mice (70 dB SPL average).	C57BL/6	Homozygous	KI	ABR	PMID: 34746137	Hearing loss	Hearing Loss
ATP6V1B2	526	Atp6v1b2	11966	99.0215	AD	Atp6v1b2<em1Pcamp>	Here we report that Atp6v1b2R506* HOM mice have no obvious morphological anomalies apart from being slightly smaller than their WT counterparts. No hearing loss was detected at 14 weeks, in agreement with this phenotype appearing only after 24 weeks of age in previous ATP6V1B2-deficient mouse models	C57BL/6N-Atp6v1b2<em1Pcamp>	Homozygous	Knockdown	ABR	PMID: 37628590	Normal hearing
ATP6V1B2	526	Atp6v1b2	11966	99.0215	AD	Atp6v1b2<tm1Yoyu>	We aimed to explore the cause of hearing loss in DDOD syndrome by studying auditory function and cochlear morphology in the Atp6v1b2 c.1516C N T knockin mice. However, Atp6v1b2 c.1516C N T knockin mice did not display abnormal mean hearing thresholds, as demonstrated by the auditory brainstem response test at 16 and 24 weeks (Fig. 3a).	C57BL/6	Homozygous	KO	ABR	PMID: 31257146	Normal hearing
ATP6V1B2	526	Atp6v1b2	11966	99.0215	AD	Atp6v1b2<tm1Yoyu>/Atp6v1b2<+>	We aimed to explore the cause of hearing loss in DDOD syndrome by studying auditory function and cochlear morphology in the Atp6v1b2 c.1516C N T knockin mice. However, Atp6v1b2 c.1516C N T knockin mice did not display abnormal mean hearing thresholds, as demonstrated by the auditory brainstem response test at 16 and 24 weeks (Fig. 3a).	C57BL/6	Heterozygous	KO	ABR	PMID: 31257146	Normal hearing
BCS1L	617	Bcs1l	66821	93.7947	AR	Bcs1l<tm1.1(KOMP)Vlcg>	There was no significant difference in ABR threshold between the experimental group and the control group	C57BL/6NCrl	Homozygous	KO	ABR	IMPC	Normal hearing	No Hearing Loss Evidence
BDP1	55814	Bdp1	544971	52.7439	AR	Bdp1<em1(IMPC)Tcp>	There was no significant difference in ABR threshold between the experimental group and the control group	C57BL/6NCrl	Homozygous	KO	ABR	IMPC	Normal hearing	No Hearing Loss Evidence
BSND	7809	Bsnd	140475	70.3125	AR	Bsnd<tm1Tjj>/Bsnd<tm1Tjj>	Auditory brain stem responses (ABR) in response to clicks were used to assess the hearing of Bsndlox/lox Sox10::Cre mice (Figure 2A). They displayed a hearing loss of about 60 dB when compared with control littermates.	129/Sv * 129X1/SvJ * C57BL/6	Homozygous	KO	ABR	PMID: 18833191	Hearing loss	Hearing Loss
BTD	686	Btd	26363	84.3212	AR	Btd-/-	We find significant increases in the latency of wave V of the ABR elicited by pure tone stimuli at one octave intervals, which precede substantial increases in ABR thresholds.	C57BL/6	Homozygous	KO	ABR	PMID: 28516283	Hearing loss	Hearing Loss
CABP2	51475	Cabp2	29866	88.1818	AR	Cabp2<tm1b(KOMP)Mbp>/Cabp2<tm1b(KOMP)Mbp>	ABR amplitudes were reduced (Fig. 3A) and ABR thresholds were elevated in the frequency range of 6–24 kHz (Fig. 3B) in 8-wk-old Cabp2LacZ/LacZ mice of either sex. Heterozygous mice showed normal ABRs	C57BL/6N * FVB/N	Homozygous	KO	ABR & DPOAE	PMID: 28183797	Hearing loss	Hearing Loss
CABP2	51475	Cabp2	29866	88.1818	AR	Cabp2<em1(IMPC)J>	Abnormal auditory brainstem response	C57BL/6NJ	Homozygous	KO	ABR	IMPC	Hearing loss
CACNA1D	776	Cacna1d	12289	96.0666	AR	Cacna1d<tm1Hgn>	Measurements of auditory brainstem responses demonstrated a decreased amplitude in the auditory nerve between 50 and 75 dB stimulation in Egr2::Cre;Cacna1d-eGFP(flex) knockout mice and increased amplitudes in central auditory processing centers.	129S1/Sv * 129S2/SvPas * 129X1/SvJ	Homozygous	KO	ABR & DPOAE	PMID: 22678062	Hearing loss	Hearing Loss
CACNA1D	776	Cacna1d	12289	96.0666	AR	Cacna1d<tm1Hssh>	Homozygous α1D –/– mice appeared healthy, but smaller (80% of normal body weight) than the littermate controls. The lack of motor reflex in α1D –/– mice in response to an auditory stimulus (Preyer reflex) and the significantly elevated auditory brainstem response (ABR) threshold for a broadband click (data not shown) confirmed that α1D –/– mice were deaf, consistent with the phenotype of α1D knoc…	129S4/SvJae * C57BL/6J	Homozygous	KO	ABR	11581302	Hearing loss
CACNA1D	776	Cacna1d	12289	96.0666	AR	Cacna1d<tm1Hssh>	The a1D +/- yielded elevated thresholds for broadband clicks and 8 and 16 kHz pure tones, p < 0.01. However, at 32 kHz, the thresholds for ABR waveforms were not significantly different, p = 0.3 NS: Fig. 1B). In contrast, all a1D -/- mice (n = 19) exhibited no response as measured by ABR, even up to the maximum sound pressure level (100 dB) of acoustic stimulation (Fig. 1A).	129S4/SvJae * C57BL/6J	Homozygous	KO	ABR	15357422	Hearing loss
CACNA1D	776	Cacna1d	12289	96.0666	AR	Cacna1d<tm1Hssh>/Cacna1d<+>	The a1D +/- yielded elevated thresholds for broadband clicks and 8 and 16 kHz pure tones, p < 0.01. However, at 32 kHz, the thresholds for ABR waveforms were not significantly different, p = 0.3 NS: Fig. 1B). In contrast, all a1D -/- mice (n = 19) exhibited no response as measured by ABR, even up to the maximum sound pressure level (100 dB) of acoustic stimulation (Fig. 1A).	129S4/SvJae * C57BL/6J	Heterozygous	KO	ABR	15357422	Hearing loss
CACNA1D	776	Cacna1d	12289	96.0666	AR	Cacna1d<tm1Jst>	However,body weight was significantly lower inCav1.3x1--mice compared with wT mice (Fig.1B) de-spite similar levels of food and water intake (Fig. 1C). andbehavioral responses to auditory stimuli were severelyimpaired. This was measured as the absence of ear twitchresponses to acoustic alarm signals compared with Wmice who responded with approximately 30 twitches (Fig1D).	B6.129S7-Cacna1d<tm1Jst>	Homozygous	KO	Electrophysiology	12890513	Hearing loss
CACNA1D	776	Cacna1d	12289	96.0666	AR	Cacna1d<tm1Jst>	Here, we tested the Ca2+*current densityofwtand Cayl.3 -'- lHCs at theend ofthefirst week lpostnatal day 6 (P6)], aroundand after the onset of hearing (P14-P32)Cay1.3 -/- lHCs did not display the devel. opmental increase of membrane capacitance, which is observed in wt lHCs (Table1)(Beutner and Moser, 2001). This, prob-ably, indicates that Cayl.3-1- lH's donot increase in size during development.	B6.129S7-Cacna1d<tm1Jst>	Homozygous	KO	Mechanoelectrical transduction (MET)	14645476	Hearing loss
CACNA1D	776	Cacna1d	12289	96.0666	AR	Cacna1d<tm1Jst>	Measurement of click-evoked auditory brainstem responses (ABRs) confirmed normal hearing thresholds (Zheng et al., 1999) in 5- to 8-weekold wild-type and heterozygous mice (30–40 dB SPL Figure 2. Effects of a1D Deficiency on Auditory Function [sound pressure level]) but deafness in a1D-/- ABRs of 5-week-old wild-type (1/1) and a1D-/- mice. Repre- littermates (hearing threshold, .120 dB SPL, n 5 1…	B6.129S7-Cacna1d<tm1Jst>	Homozygous	KO	ABR	10929716	Hearing loss
CACNA1D	776	Cacna1d	12289	96.0666	AR	Cacna1d<tm1Jst>	Deafness of Ca 1.3-1- mice (Platzer etal. , 2000) was confirmed by hearing thresholds of >100 dBSPL by measuring frequency-dependent ABR (data notshown). However, growth functions of DPOAE could bemeasured in Ca,,1.3- mice (one month) between 11.3kHz and 22.6 kHz,with best amplitudes and DPOAEthresholds ranging from 11.3-13.4 kHz (Fig. 6A).	129S7/SvEvBrd * C57BL/6J	Homozygous	KO	ABR & DPOAE	17074442	Hearing loss
CCDC50	152137	Ccdc50	67501	75.9336	AD	Ccdc50<tm1b>	In mature mice aged 14 weeks, we found no difference in auditory brainstem response (ABR) thresholds between homozygous mutants, heterozygotes and wildtype littermates.	C57BL/6N	Homozygous	KO	ABR	PMID: 37165931	Normal hearing	No Hearing Loss Evidence
CCDC50	152137	Ccdc50	67501	75.9336	AD	Ccdc50<tm1b(EUCOMM)Hmgu>	In mature mice aged 14 weeks, we found no difference in auditory brainstem response (ABR) thresholds between homozygous mutants, heterozygotes and wildtype littermates.	C57BL/6NTac	Homozygous	KO	ABR	IMPC	Normal hearing
CD164	8763	Cd164	53599	61.9289	AD	NA	There was no description of hearing in mice	NA	NA	NA	NA	NA	Not available	No Auditory Testing
CDC14A	8556	Cdc14a	229776	87.037	AR	Cdc14a<em1Tbf>	At postnatal day 16 (Cdc14atm1a/tm1a, Cdc14atm1b/tm1b, Cdc14atm1d/tm1d and Cdc14atm1a/tm1b) the rare homozygotes and compound heterozygotes had only residual hearing at low frequencies (8 and 16 kHz). HL progressed to profound deafness at all frequencies by P90	C57BL/6J	Homozygous	Single point mutation	ABR & DPOAE	PMID: 29293958	Hearing loss	Hearing Loss
CDC14A	8556	Cdc14a	229776	87.037	AR	Cdc14a<em1Jgao>	For the hearing of Cdc14a-/- mice, auditory brainstem response (ABR) measurements were performed in one-month-old Cdc14a-/- mice and WT mice. Expectedly, Cdc14a-/- mice exhibited hearing loss and could only hear 70 dB, while WT mice showed satisfactory hearing ability and could hear 20 dB (Figure S2A). Meanwhile, the ABR threshold of these Cdc14a-/- mice increased with age, which was more obvious…	CBA/CaJ-Cdc14a<em1Jgao>	Homozygous	KO	ABR	PMID: 32679235	Hearing loss
CDH23	64072	Cdh23	22295	94.3649	AR	Cdh23<v>	The results given above are indicative of this; jerkers and waltzers resemble each other to a certain degree, but they differ clearly from looptails and quaking animals, notably in respect of their deafness, circling, and grooming rate.	fancier's stocks	Homozygous	Spontaneous	Quaking stock	PMID: 5955164	Hearing loss	Hearing Loss
CDH23	64072	Cdh23	22295	94.3649	AR	Cdh23<v-bus>	Indeed, we note here that BUS homozygotes display no startle response at any age, and that ABR is recordable neither in 9- and 1 I-day-old homozygotes nor in homozygous adults, whereas in heterozygotes ABR becomes recordable at 9 days.	KYF/MsIdr	Homozygous	Spontaneous	ABR	PMID: 8790740	Hearing loss
CDH23	64072	Cdh23	22295	94.3649	AR	Cdh23<v-bus>	To establish that mice of the BUS mutant strain are deaf, we examined ABR from wild-type, heterozygotes and homozygotes at various ages from 5 days old to adult. No significant ABR peak was identified in any of the animals examined at ages of 5^9 days (not shown). In 11 days old +/ bus heterozygotes and wild-type animals, clear ABR signals emerged, with a threshold of 120 dB SPL, as two peaks der…	KYF/MsIdr	Homozygous	Spontaneous	ABR	PMID: 10452381	Hearing loss
CDH23	64072	Cdh23	22295	94.3649	AR	Cdh23<v-2J>	Using auditory-evoked brain stem response analyses (ABR), we demonstrated that three- to four-week-old v2J and v6J homozygous mutants failed to return normal waveforms to a click stimulus at a sound pressure level of 100 dB (Fig. 5).	B6(V)-Cdh23<v-2J>/J	Homozygous	Spontaneous	ABR	PMID: 11138008	Hearing loss
CDH23	64072	Cdh23	22295	94.3649	AR	Cdh23<v-6J>	Consistent with the defective organization of stereocilia, we found early-onset hearing impairment in v2J and v6J homozygotes. Using auditory-evoked brain stem response analyses (ABR), we demonstrated demonstrated that three- to four-week-old v2J and v6J homozygous mutants failed to return normal waveforms to a click stimulus at a sound pressure level of 100 dB (Fig. 5).	B10.A-H2<h4>/(4R)SgDvEgJ-Cdh23<v-6J>/J	Homozygous	Spontaneous	ABR	PMID: 11138008	Hearing loss
CDH23	64072	Cdh23	22295	94.3649	AR	Cdh23<ahl>/mt-Tr<m1>	Maternal effects on average ABR thresholds were highly significant in backcross mice that inherited two copies of the A/J Ahl allele, whereas a single copy of the CAST/Ei Ahl allele prevented AHL regardless of maternal origin (Table 2). These results show an interaction between the effects of the nuclear Ahl gene and maternal origin in determining hearing impairment in (A/J×CAST/Ei)× A/J backcros…	either: A/J X (A/J x CAST/Ei)F1 or A/J X (CAST/Ei x A/J)F1	Homozygous	Spontaneous	ABR	PMID: 11175788	Hearing loss
CDH23	64072	Cdh23	22295	94.3649	AR	Cdh23<ahl>/mt-Tr<m2>	We analyzed associations of maternal strain lineage with ABR thresholds in all three backcross populations at three and six months of age (Table 1). There was a statistically significant association of maternal origin with hearing loss in the A/J backcross with CAST/Ei, which was not seen in the NOD/LtJ and SKH2/J backcrosses (Table 1).	either: NOD/LtJ X (NOD/LtJ x CAST/Ei)F1 or SKH2/J X (SKH2/J x CAST/Ei)F1	Homozygous	Spontaneous	ABR	PMID: 11175788	Hearing loss
CDH23	64072	Cdh23	22295	94.3649	AR	Cdh23<v>	All F1 mice aged between 1 and 3 months exhibited a strong Preyer reflex in response to the sound stimulus (42 Cdh23v F1s and 22 Cdh23v2J F1s; Table 1). However, by 3^5 months of age approximately 30% of Cdh23v2J F1s and approximately 10% of Cdh23vF1s failed to exhibit a Preyer reflex (Table 1). By 7^9 months of age, the proportion of Cdh23v2J F1s without a Preyer reflex remained approximately 30…	CBA/Ca	Homozygous	Spontaneous	Auditory testing	PMID: 12121736	Hearing loss
CDH23	64072	Cdh23	22295	94.3649	AR	Cdh23<ahl>	Cdh23753A/Cdh23v compound heterozygotes had significantly higher auditory-brainstem response (ABR) thresholds to a series of acoustic stimuli (Supplementary Table 3 online).	multiple strains	Homozygous	Spontaneous	ABR	PMID: 12910270	Hearing loss
CDH23	64072	Cdh23	22295	94.3649	AR	Cdh23<ahl>	The B6 mice (ahl/ahl), on the other hand, exhibited elevated ABR thresholds by 15–16 months of age (Table 2). The number of animals with hearing loss and the magnitude of the loss increased with age. The thresholds in this group had a great deal of variation (as high as 50 dB) among animals tested at the same age. By 24 months, however, all B6 mice were deaf.	C57BL/6J	Homozygous	Spontaneous	ABR	PMID: 14759567	Hearing loss
CDH23	64072	Cdh23	22295	94.3649	AR	Cdh23<+>/Cdh23<v>	In contrast, CAP thresholds for +/+ +/v mice were significantly raised compared with +/+ +/+ mice at both low (3, 6, and 9 kHz) and high frequencies (15, 18, 24, and 30 kHz; Fig. 1A). Thresholds at 12 kHz did not significantly differ between these two genotypes (p > 0.05; Fig. 1A).	BALB/cRl * 47BS/Rl * CBA/Ca	Heterozygous	Spontaneous	CAP	PMID: 14648237	Hearing loss
CDH23	64072	Cdh23	22295	94.3649	AR	Pcdh15<av-3J>/Cdh23<+>/Cdh23<v-2J>/Pcdh15<+>	As shown in Figure 1A, by 6– 7 months of age, the double heterozygous Cdh23v-2J +/+ Pcdh15av-3J mice had significantly elevated ABR thresholds compared with single heterozygous +/Cdh23v-2J or +/Pcdh15av-3J mice. Of the 33 double heterozygotes tested at this age, 30 exhibited thresholds exceeding the normal range for mice according to the criteria (15), whereas none of the five +/ Cdh23v-2J and on…	C57BL/6J-Cdh23<v-2J> Pcdh15<av-3J>	Heterozygous	Spontaneous	ABR	PMID: 15537665	Hearing loss
CDH23	64072	Cdh23	22295	94.3649	AR	Adgrv1<frings>/Cdh23<ahl>	Only 9% of (MOLD/RkJ × BUB/BnJ) × BUB/BnJ backcross mice have click thresholds greater than 100 dB sound pressure level (SPL) at 5 months of age compared with 23% at 12 months.	BUB/BnJ * MOLD/RkJ	Homozygous	Spontaneous	ABR & DPOAE	PMID: 15820310	Hearing loss
CDH23	64072	Cdh23	22295	94.3649	AR	Cdh23<ahl>/Adgrv1<frings>	Compound homozygotes for susceptibility alleles (Mass1frings/Mass1frings Cdh23ahl/Cdh23ahl) exhibit the highest ABR thresholds and are already nearly deaf at the youngest ages tested (thresholds >60 dB above normal by 5 months of age).	BUB/BnJ * RB/1	Homozygous	Spontaneous	ABR	PMID: 15820310	Hearing loss
CDH23	64072	Cdh23	22295	94.3649	AR	Cdh23<ahl>/Adgrv1<frings>	Compound homozygotes for susceptibility alleles (Mass1frings/Mass1frings Cdh23ahl/Cdh23ahl) exhibit the highest ABR thresholds and are already nearly deaf at the youngest ages tested (thresholds >60 dB above normal by 5 months of age).	BUB/BnJ * CAST/EiJ	Homozygous	Spontaneous	ABR	PMID: 15820310	Hearing loss
CDH23	64072	Cdh23	22295	94.3649	AR	Fscn2<ahl8>/Cdh23<ahl>	At 13 weeks of age, about 70% of N2 mice had 16-kHz ABR thresholds less than 45 dB SPL and about 30% had thresholds greater than 45 dB SPL, suggesting the influence of more than one gene, consistent with the expectations for this cross.	C57BL/6J * DBA/2J	Homozygous	Spontaneous	ABR	PMID: 18662770	Hearing loss
CDH23	64072	Cdh23	22295	94.3649	AR	Cdh23<+>/Cdh23<v-2J>	Significant levels of age-related hearing loss were detected in 1/Myo7ash1–8J 1/Ush1gjs, 1/Myo7ash1–8J 1/Cdh23v-2J and 1/Myo7ash1–8J 1/Pcdh15av-3Jdouble heterozygous micecompared with age-matched single heterozygous animals, suggesting epistasis between Myo7a and each of the three loci.	B6(V)-Cdh23<v-2J>/J	Heterozygous	Spontaneous	ABR	PMID: 22381527	Hearing loss
CDH23	64072	Cdh23	22295	94.3649	AR	Myo7a<+>/Cdh23<+>/Myo7a<sh1-8J>/Cdh23<v-2J>	Significant levels of age-related hearing loss were detected in 1/Myo7ash1–8J 1/Ush1gjs, 1/Myo7ash1–8J 1/Cdh23v-2J and 1/Myo7ash1–8J 1/Pcdh15av-3Jdouble heterozygous micecompared with age-matched single heterozygous animals, suggesting epistasis between Myo7a and each of the three loci.	B6.Cg-Myo7a<sh1-8J> Cdh23<v-2J>	Heterozygous	Spontaneous	ABR	PMID: 22381527	Hearing loss
CDH23	64072	Cdh23	22295	94.3649	AR	Cdh23<ahl>	The 32 kHz threshold means of B6N mice were statistically significantly higher than those of SNV mice by 3 months of age, and the 16 kHz threshold means were significantly higher by 9 months of age (Table 2).	C57BL/6NJ	Homozygous	Spontaneous	ABR	PMID: 28287619	Hearing loss
CDH23	64072	Cdh23	22295	94.3649	AR	Mahl<C57BL/6J>/Cdh23<ahl>	Hearing was assessed by ABR threshold analysis. The high frequency 16 kHz and 32 kHz thresholds of B6-Cdh23c. 753G SNV mice remained at normal levels throughout the 18 month duration of the study (Fig. 3G,K) and were much lower than those of B6N controls (Fig. 3H,L), indicating a strong influence of the Cdh23c.	129S1.B6-(rs3696307-rs257098870)/Kjn	Homozygous	Spontaneous	ABR	PMID: 28287619	Hearing loss
CDH23	64072	Cdh23	22295	94.3649	AR	Ush2a<tm1Tili>/Cdh23<Ahl+>	DPOAE measurements at 4 months of age showed normal cochlear function in the mutants at low frequency but a clealthreshold elevation at higher test frequencies (Fig. 5b). Suchobservations are consistent with loss of outer hair cells in thecochlear basal turn. Threshold elevation had not progressed whenthe same cohort of mice was retested at 7 months of age (Fig. 5b).	129S4/SvJae * C57BL/6 * CAST/EiJ * CBA/CaJ	Homozygous	KO	DPOAE	PMID: 17360538	Hearing loss
CDH23	64072	Cdh23	22295	94.3649	AR	Cdh23<tm1.1Ugds>/Myo15a<+>/Myo15a<tm1.1(cre)Ugds>	At P13, these mice lacked identifiable ABR waves for all sound frequencies, even at the highest intensity tested (105 dB SPL).	129S1/SvImJ * C57BL/6J	Homozygous	KO	ABR & DPOAE	PMID: 21436032	Hearing loss
CDH23	64072	Cdh23	22295	94.3649	AR	Cdh23<tm1.2Ugds>	From P15 onward, neither CMs nor DPOAEs could be recorded in Ush1gfl/flMyo15-cre+/− mice at all sound intensities and frequencies tested, indicating that the activity of all OHCs was now severely impaired (Fig. S2B).	129S1/SvImJ	Homozygous	KO	ABR & DPOAE	PMID: 21436032	Hearing loss
CDH23	64072	Cdh23	22295	94.3649	AR	Cdh23<tm1.1Kjn>	Already at one month of age, ABR thresholds of 129S-Cdh23c. 753A SNV mice were statistically significantly higher than those of 129S1. B6-Cdh23ahl congenic mice for all test frequencies (Table 3).The differences in hearing loss progression between these strains suggest the influence of another locus (or loci) in the B6-derived congenic region of 129S1.	129S/Sv-Cdh23<tm1.1Kjn>/Kjn	Homozygous	KO	ABR	PMID: 28287619	Hearing loss
CDH23	64072	Cdh23	22295	94.3649	AR	Cdh23<tm1.1Kjn>/Cdh23<ahl>/Mahl<C57BL/6J>/Mahl<129S1/SvImJ>	Already at one month of age, ABR thresholds of 129S-Cdh23c. 753A SNV mice were statistically significantly higher than those of 129S1. B6-Cdh23ahl congenic mice for all test frequencies (Table 3).The differences in hearing loss progression between these strains suggest the influence of another locus (or loci) in the B6-derived congenic region of 129S1.	(129S1.B6-(rs3696307-rs257098870)/Kjn x 129S/Sv-Cdh23<tm1.1Kjn>/Kjn)F1	Heterozygous	KO	ABR	PMID: 28287619	Hearing loss
CDH23	64072	Cdh23	22295	94.3649	AR	Cdh23<sals>	Measurement of the ABR , with auditory thresholds >90 dB	C57BL/6J	Homozygous	Single point mutation	ABR & Startle response	PMID: 17329413	Hearing loss
CDH23	64072	Cdh23	22295	94.3649	AR	Cdh23<sals>	In an ENU mutagenesis screen, we identified salsa mice, which show no auditory startle response (35). Recordings of the auditory brainstem response (ABR) revealed that salsa mice suffer from progressive hearing loss. Wild-type mice at 3 weeks and 2 months of age had ABR thresholds to click stimuli at 20 5 dB. Thresholds in salsa mice were by 3 weeks at 78 15 dB and by 2 months at 100 5 dB (Fig. 1…	C57BL/6J	Homozygous	Single point mutation	ABR	PMID: 19270079	Hearing loss
CDH23	64072	Cdh23	22295	94.3649	AR	Cdh23<v-2J>/Cdh23<sals>	In an ENU mutagenesis screen, we identified salsa mice, which show no auditory startle response (35). Recordings of the auditory brainstem response (ABR) revealed that salsa mice suffer from progressive hearing loss. Wild-type mice at 3 weeks and 2 months of age had ABR thresholds to click stimuli at 20 5 dB. Thresholds in salsa mice were by 3 weeks at 78 15 dB and by 2 months at 100 5 dB (Fig. 1…	C57BL/6J	Heterozygous	Single point mutation	ABR	PMID: 19270079	Hearing loss
CDH23	64072	Cdh23	22295	94.3649	AR	Cdh23<12J>	Subsequently, hearing loss (starting at P27, Table 1) was shown to progress to deafness (at P90) by auditory brainstem response (ABR) threshold testing in the homozygous colony (data not shown). No balance defect was observed throughout the lifespan of these mice. Initially, the mutant was mated with an unrelated B6 mouse to determine the heritability pattern of the mutation. ABR testing revealed…	C57BL/6J	Homozygous	Single point mutation	ABR	PMID: 20644563	Hearing loss
CDH23	64072	Cdh23	22295	94.3649	AR	Cdh23<Jera>	The effect of the Cdh23 p.V2360E mutation on auditoryfunction was assessed by ABR (Figure 5). The homozygous mutant, Cah23<V2360E/N2360E> displays profoundhearing loss at 4 weeks (>120 dB SPL), whereas ABR thresholds were within the normal range in 4-week-oldCdh23<v2360E/+> and Cdh23+/+ mice. Cdh23+/+ mice show a moderate increase in hearing thresholds with increasing age, which we attribute to t…	C57BL/6	Homozygous	Single point mutation	ABR	PMID: 21689626	Hearing loss
CDH23	64072	Cdh23	22295	94.3649	AR	Cdh23<Jera>/Cdh23<+>	The effect of the Cdh23 p.V2360E mutation on auditoryfunction was assessed by ABR (Figure 5). The homozygous mutant, Cah23<V2360E/N2360E> displays profoundhearing loss at 4 weeks (>120 dB SPL), whereas ABR thresholds were within the normal range in 4-week-oldCdh23<v2360E/+> and Cdh23+/+ mice. Cdh23+/+ mice show a moderate increase in hearing thresholds with increasing age, which we attribute to t…	C57BL/6	Heterozygous	Single point mutation	ABR	PMID: 21689626	Hearing loss
CDH23	64072	Cdh23	22295	94.3649	AR	Cdh23<12J>	To confirm the mutations in cdh23 responsible for the hearing loss, B6/B6 (nm/nm) mice were crossed with v2J/v2J (recessive for hearing loss). The nmf 308/v2J mice (23 days) were identified by higher ABR thresholds. There were significant differences in the thresholds between the nm/nm and nm/+ genotype groups. ABR exhibited increasing threshold elevation (from 30 to 100 dB sound pressure level) …	C3H/HeJ * C57BL/6J	Homozygous	Single point mutation	ABR & DPOAE	PMID: 22326520	Hearing loss
CDH23	64072	Cdh23	22295	94.3649	AR	Cdh23<12J>/Cdh23<v-2J>	To confirm the mutations in cdh23 responsible for the hearing loss, B6/B6 (nm/nm) mice were crossed with v2J/v2J (recessive for hearing loss). The nmf 308/v2J mice (23 days) were identified by higher ABR thresholds. There were significant differences in the thresholds between the nm/nm and nm/+ genotype groups. ABR exhibited increasing threshold elevation (from 30 to 100 dB sound pressure level) …	C57BL/6J	Heterozygous	Single point mutation	ABR & DPOAE	PMID: 22326520	Hearing loss
CDH23	64072	Cdh23	22295	94.3649	AR	Cdh23<em2Rmps>	To this end, we examined the ABR thresholds for tone-pip stimuli at 8, 16, and 24 kHz in 13-week-old mice (the age at which PPI was measured) for both genotypes. We found no differences in the ABR threshold between AA and GG genotypes (figure 2C), thus supporting the conclusion that the observed impairment of PPI in the Cdh23 c.753G allele knock-in mouse (or better PPI in the A allele) was not co…	NA	Homozygous	Single point mutation	ABR	PMID: 33595068	Hearing loss
CDH23	64072	Cdh23	22295	94.3649	AR	Cdh23<em1Qzn>	Hearing was assessed in Cdh23erl2/erl2 and Cdh23V2J2/V2J2 mice by ABR analysis. Our results showed that at the highest intensity (100 dB SPL for both clicks and tone bursts), Cdh23V2J2/V2J2 mice showed no detectable ABR at 3 weeks of age (Figure 2a–d). In contrast, ABR thresholds evoked by clicks and tone bursts (8, 16, and 32 kHz) were detectable at 3 weeks of age in wild-type littermates (Cdh23…	NA	Homozygous	Single point mutation	ABR	PMID: 34133797	Hearing loss
CEACAM16	388551	Ceacam16	330483	88.9412	AD;AR	Ceacam16<tm1Wzm>	To assessthelossofCEACAMl6 on the hearing function, westudied young Ceacam16++ and Ceacam16-7- mice (1-2months old) by recording ABR and distortion products of theotoacoustic emissions (DPOAE). ABR hearing threshold withclick stimuli were not found to be significantly different (Fig.34), indicating that wild-type and Ceacam16 -mice still hada similar "best hearing" at this young age. In the low a…	BALB/cJ-Ceacam16<tm1Wzm>	Homozygous	KO	ABR & DPOAE	PMID: 22544735	Hearing loss	Hearing Loss
CEACAM16	388551	Ceacam16	330483	88.9412	AD;AR	Ceacam16<tm1(KOMP)Wtsi>	ABR thresholds in homozygous mutants at 4 kHz are modestly elevated and statistically different from WT (Student's t test). Thresholds at higher frequencies and for a 100 μs transient showed no significant difference between mice lacking CEACAM16 and their controls. In fact, the average threshold (0 dB) for Ceacaml6e ga'p gmice was 37.3 + 3.9 dB, whereas that for WT was 37.2 + 2.7 dB(p=0.833). Al…	C57BL/6J * C57BL/6JOlaHsd * C57BL/6N	Homozygous	KO	ABR & DPOAE	PMID: 25080593	Hearing loss
CEMIP	57214	Cemip	80982	91.2564	AR	Cemip (KIAA1199) KO	To investigate the relationship between familial hearing loss and Hybid gene deletion, hearing function was evaluated in Hybid KO mice using acoustic startle responses (Fig. 6A). Average startle responses after sonic stimulation in Hybid KO mice did not differ from WT (Fig. 6B). This result suggests that Hybid KO mice did not show abnormal hearing function evaluated by auditory startle response.	C57BL/6J	Homozygous	KO	Startle response	PMID: 28189611	Normal hearing	No Hearing Loss Evidence
CHD7	55636	Chd7	320790	94.8615	AD	Chd7<Flo>/Chd7<+>	The flouncer mutants showed positive Preyer responses to the click box test, indicating that they werenot profoundly deaf. The mutants circled, but controlsnever did (mean number of circles in 10 min: mutants70.39 +9.86: controls = 0; p<0.001 using unpaired itest). Analyses of the number of circles performed in 10minutes by the mutants were carried out using repeated. measures methodology, as we …	C3HeB/FeJ-Chd7<Flo>	Heterozygous	Single point mutation	Preyer reflex	PMID: 15353999	Hearing loss	Hearing Loss
CHD7	55636	Chd7	320790	94.8615	AD	Chd7<+>/Chd7<Edy>	To better understand whether the mutation caused any hearing impairment, compoundaction- potential (CAP) thresholds, which reflect the synchronous activity of the cochlear nerve, were recorded from the round window in 28- to 30-day old Edy mutants and controls. These data revealed a slight threshold increase for the mutant mice, ranging from 8 to 22 dB SPL for the dift'erent frequencies examined.	BALB/c * C3H/HeN	Heterozygous	Single point mutation	CAP	PMID: 11919684	Hearing loss
CHD7	55636	Chd7	320790	94.8615	AD	Chd7<Obt>/Chd7<+>	To better understand whether the mutation caused any hearing impairment, compoundaction- potential (CAP) thresholds, which reflect the synchronous activity of the cochlear nerve, were recorded from the round window in 28- to 30-day old Edy mutants and controls. These data revealed a slight threshold increase for the mutant mice, ranging from 8 to 22 dB SPL for the dift'erent frequencies examined.	BALB/c * C3H/HeN	Heterozygous	Single point mutation	CAP	PMID: 11919684	Hearing loss
CHD7	55636	Chd7	320790	94.8615	AD	Chd7<+>/Chd7<Lda>	To better understand whether the mutation caused any hearing impairment, compoundaction- potential (CAP) thresholds, which reflect the synchronous activity of the cochlear nerve, were recorded from the round window in 28- to 30-day old Edy mutants and controls. These data revealed a slight threshold increase for the mutant mice, ranging from 8 to 22 dB SPL for the dift'erent frequencies examined.	BALB/c * C3H/HeN	Heterozygous	Single point mutation	CAP	PMID: 11919684	Hearing loss
CHD7	55636	Chd7	320790	94.8615	AD	Chd7<Mt>/Chd7<+>	To better understand whether the mutation caused any hearing impairment, compoundaction- potential (CAP) thresholds, which reflect the synchronous activity of the cochlear nerve, were recorded from the round window in 28- to 30-day old Edy mutants and controls. These data revealed a slight threshold increase for the mutant mice, ranging from 8 to 22 dB SPL for the dift'erent frequencies examined.	BALB/c * C3H/HeN	Heterozygous	Single point mutation	CAP	PMID: 11919684	Hearing loss
CHD7	55636	Chd7	320790	94.8615	AD	Chd7<+>/Chd7<Todo>	To better understand whether the mutation caused any hearing impairment, compoundaction- potential (CAP) thresholds, which reflect the synchronous activity of the cochlear nerve, were recorded from the round window in 28- to 30-day old Edy mutants and controls. These data revealed a slight threshold increase for the mutant mice, ranging from 8 to 22 dB SPL for the dift'erent frequencies examined.	BALB/cAnNCrl * C3H/HeN	Heterozygous	Single point mutation	CAP	PMID: 11919684	Hearing loss
CHD7	55636	Chd7	320790	94.8615	AD	Chd7<+>/Chd7<Cycn>	To better understand whether the mutation caused any hearing impairment, compoundaction- potential (CAP) thresholds, which reflect the synchronous activity of the cochlear nerve, were recorded from the round window in 28- to 30-day old Edy mutants and controls. These data revealed a slight threshold increase for the mutant mice, ranging from 8 to 22 dB SPL for the dift'erent frequencies examined.	BALB/c * C3H/HeN	Heterozygous	Single point mutation	CAP	PMID: 11919684	Hearing loss
CHD7	55636	Chd7	320790	94.8615	AD	Chd7<+>/Chd7<Looper>	Chd7+/Looper mice startled less than Chd7+/+ littermates in response to mixed frequency noise (Figure 1C). ABR thresholds of Chd7+/Looper mice were significantly elevated between 4 and 32 kHz (Figure 1D). An average threshold shift of 40–50 dB SPL was observed at 4, 8 and 16 kHz, while at 32 kHz, where BALB/c mice are prone to early onset age-related hearing loss [22], an average shift of 15 dB S…	BALB/c-Chd7<Looper>	Heterozygous	Single point mutation	ABR	PMID: 24840056	Hearing loss
CHD7	55636	Chd7	320790	94.8615	AD	Chd7<Looper>/Chd7<+>	Chd7+/Looper mice startled less than Chd7+/+ littermates in response to mixed frequency noise (Figure 1C). ABR thresholds of Chd7+/Looper mice were significantly elevated between 4 and 32 kHz (Figure 1D). An average threshold shift of 40–50 dB SPL was observed at 4, 8 and 16 kHz, while at 32 kHz, where BALB/c mice are prone to early onset age-related hearing loss [22], an average shift of 15 dB S…	BALB/c * C57BL/6	Heterozygous	Single point mutation	ABR	PMID: 24840056	Hearing loss
CHD7	55636	Chd7	320790	94.8615	AD	Chd7<Trooper>	18 mice were Chd7+/+ (9 f, 9 m) and 21 were Chd7+/Trooper (14 f, 7 m), indicating that homozygotes were dying embryonically. Heterozygous mice were fertile and reasonably healthy, but displayed growth deficiency	BALB/c-Chd7<Trooper>	Homozygous	Single point mutation	ABR	PMID: 29615807	Hearing loss
CHD7	55636	Chd7	320790	94.8615	AD	Chd7<Trooper>/Chd7<+>	ABR thresholds of Chd7 +/Trooper mice were significantly elevated between 4 and 16 kHz when compared with wild type controls (Fig. 4A). Hearing impairment was greatest at lower frequencies, with an average threshold shift of 35–40 dB SPL at 4 and 8 kHz. An average threshold shift of 20 dB was observed at 16 kHz. At 32 kHz, Chd7+/Trooper mice tended to have slight hearing threshold elevation, howe…	BALB/c-Chd7<Trooper>	Heterozygous	Single point mutation	ABR	PMID: 29615807	Hearing loss
CHD7	55636	Chd7	320790	94.8615	AD	Chd7<+>/Chd7<Dz>	To better understand whether the mutation caused any hearing impairment, compoundaction- potential (CAP) thresholds, which reflect the synchronous activity of the cochlear nerve, were recorded from the round window in 28- to 30-day old Edy mutants and controls. These data revealed a slight threshold increase for the mutant mice, ranging from 8 to 22 dB SPL for the dift'erent frequencies examined.	BALB/c * C3H/HeN	Heterozygous	Single point mutation	CAP	PMID: 11919684	Hearing loss
CHD7	55636	Chd7	320790	94.8615	AD	Chd7<Gt(S20-7E1)Sor>/Chd7<+>	MANOVA examination of all three tested frequencies showed significant differences in thresholds between Chd7Gt/þ mice and wild type littermates (F ¼ 12.45, df ¼ 3 and 26, p < 0.0001). Univariate analysis showed that Chd7Gt/þ mice had significantly higher mean ABR thresholds than wild type mice at 4 kHz (79 vs. 41 dB SPL, p < 0.0001) and 16 kHz (38 vs. 22 dB, p < 0.009), but not at 32 kHz (58 vs. …	129S1/SvImJ * 129S4/SvJae * C57BL/6J * DBA/2J	Heterozygous	KI	ABR & DPOAE	PMID: 21875659	Hearing loss
CHD7	55636	Chd7	320790	94.8615	AD	Chd7<Ome>/Chd7<+>	A time-course observation of the ABR thresholds of Chd7Ome/+ and wild-type mice is shown in Figure 2. The results showed that the mean ABR thresholds of Chd7Ome/+ mice in each age-group from P21 to P120 (n$3 at each time point) were significantly higher than those of wild-type mice at all the frequencies tested.	BALB/cByJ * C57BL/6J	Heterozygous	Spontaneous	ABR & DPOAE	PMID: 22539951	Hearing loss
CHD7	55636	Chd7	320790	94.8615	AD	Chd7<tm2c(EUCOMM)Wtsi>/Chd7<+>/Tg(Neurod1-cre)RZ24Gsat	To determine whether Chd7 deletion results in hearing loss, we measured the auditory brainstem response (ABR) of 4- and 8- week-old mutant and control animals. Most Atoh1Cre/+;Chd7flox homozygous mutants exhibited severe-profound hearing loss across all frequencies (n = 6/7; Fig. 4a, Fig. S5), while only 1/7 heterozygous mutants showed a similar ABR profile (Fig. S5). In contrast, NeuroD1Cre/+;Ch…	C57BL/6J * C57BL/6N * FVB/NTac	Heterozygous	KO	ABR	PMID: 34732824	Hearing loss
CHD7	55636	Chd7	320790	94.8615	AD	Chd7<tm2c(EUCOMM)Wtsi>/Tg(Neurod1-cre)RZ24Gsat	To determine whether Chd7 deletion results in hearing loss, we measured the auditory brainstem response (ABR) of 4- and 8- week-old mutant and control animals. Most Atoh1Cre/+;Chd7flox homozygous mutants exhibited severe-profound hearing loss across all frequencies (n = 6/7; Fig. 4a, Fig. S5), while only 1/7 heterozygous mutants showed a similar ABR profile (Fig. S5). In contrast, NeuroD1Cre/+;Ch…	C57BL/6J * C57BL/6N * FVB/NTac	Heterozygous	KO	ABR	PMID: 34732824	Hearing loss
CHD7	55636	Chd7	320790	94.8615	AD	Chd7<tm2c(EUCOMM)Wtsi>/Tg(Atoh1-cre)1Bfri/Chd7<+>	To determine whether Chd7 deletion results in hearing loss, we measured the auditory brainstem response (ABR) of 4- and 8- week-old mutant and control animals. Most Atoh1Cre/+;Chd7flox homozygous mutants exhibited severe-profound hearing loss across all frequencies (n = 6/7; Fig. 4a, Fig. S5), while only 1/7 heterozygous mutants showed a similar ABR profile (Fig. S5). In contrast, NeuroD1Cre/+;Ch…	C57BL/6 * C57BL/6J * C57BL/6N * CBA	Heterozygous	KO	ABR	PMID: 34732824	Hearing loss
CHD7	55636	Chd7	320790	94.8615	AD	Tg(Atoh1-cre)1Bfri/Chd7<tm2c(EUCOMM)Wtsi>	To determine whether Chd7 deletion results in hearing loss, we measured the auditory brainstem response (ABR) of 4- and 8- week-old mutant and control animals. Most Atoh1Cre/+;Chd7flox homozygous mutants exhibited severe-profound hearing loss across all frequencies (n = 6/7; Fig. 4a, Fig. S5), while only 1/7 heterozygous mutants showed a similar ABR profile (Fig. S5). In contrast, NeuroD1Cre/+;Ch…	C57BL/6 * C57BL/6J * C57BL/6N * CBA	Heterozygous	KO	ABR	PMID: 34732824	Hearing loss
CIB2	10518	Cib2	56506	96.7914	AR	Cib2<tm1.1Aela>	In CIB2-/- mice, ABR thresholds in response to tone bursts increased markedly over the 5‐ to 40‐kHz frequency range to a sound pressure level (SPL) of over 100 dB, versus 20–40 dB SPL in age‐matched control mice (Fig 1C). We also assessed the distortion product otoacoustic emissions (DPOAEs) elicited by two‐tone stimuli. These DPOAEs, which probe the activity of outer hair cells (OHCs), the mecha…	BALB/c * C57BL/6 * C57BL/6N	Homozygous	KO	ABR & DPOAE	PMID: 29084757	Hearing loss	Hearing Loss
CIB2	10518	Cib2	56506	96.7914	AR	Cib2<em1Xuzg>	In contrast to Cib1, homozygous Cib2 knockout mice showed significant hearing threshold elevation to click stimuli when examined as early as postnatal day 14 (P14; Figure 3C). In fact, the loudest sound stimuli (90 dB) used in our experiment could not evoke any response in homozygous Cib2 knockout mice. Significant threshold elevation was also observed when pure-tone sound stimuli of different fr…	C57BL/6-Cib2<em1Xuzg>	Homozygous	KO	ABR & DPOAE	PMID: 29255404	Hearing loss
CIB2	10518	Cib2	56506	96.7914	AR	Cib2<em1Mll>	Mice homozygous for the Cib2 point mutations were deaf, as determined by measurement of the auditory brain stem response (ABR) for click stimuli (Figure 6F) and pure tones (Figure 6G). Next, we recorded MET currents from OHCs of the mutant mice (Figures 7A–7D). At P5-P6, MET currents were abolished in OHCs from Cib2I123T/I123T mice (Figure 7B).	NA	Homozygous	KO	ABR & DPOAE	PMID: 34089643	Hearing loss
CIB2	10518	Cib2	56506	96.7914	AR	Cib2<em2Mll>	Mice homozygous for the Cib2 point mutations were deaf, as determined by measurement of the auditory brain stem response (ABR) for click stimuli (Figure 6F) and pure tones (Figure 6G). Next, we recorded MET currents from OHCs of the mutant mice (Figures 7A–7D). At P5-P6, MET currents were abolished in OHCs from Cib2I123T/I123T mice (Figure 7B).	NA	Homozygous	KO	ABR & DPOAE	PMID: 34089643	Hearing loss
CIB2	10518	Cib2	56506	96.7914	AR	Cib2<em3Mll>	Mice homozygous for the Cib2 point mutations were deaf, as determined by measurement of the auditory brain stem response (ABR) for click stimuli (Figure 6F) and pure tones (Figure 6G). Next, we recorded MET currents from OHCs of the mutant mice (Figures 7A–7D). At P5-P6, MET currents were abolished in OHCs from Cib2I123T/I123T mice (Figure 7B).	NA	Homozygous	KO	ABR & DPOAE	PMID: 34089643	Hearing loss
CIB2	10518	Cib2	56506	96.7914	AR	Cib2<tm1.1Zma>	To characterize hearing function, we measured auditory-evoked brainstem responses (ABR) in Cib2 mutant and control littermate mice at P16. Normal ABR waveforms and thresholds were observed in wild-type and heterozygous mice. However, both Cib2tm1a/tm1a and Cib2F91S/F91S homozygous mice did not respond to click or tone burst stimuli of 100 dB sound pressure level (SPL), indicating that they are pr…	NA	Homozygous	KO	ABR & DPOAE	PMID: 28663585	Hearing loss
CIB2	10518	Cib2	56506	96.7914	AR	Cib2<tm1b(EUCOMM)Wtsi>	Abnormal auditory brainstem response	C57BL/6NTac	Homozygous	KO	ABR	IMPC	Hearing loss
CISD2	493856	Cisd2	67006	96.2963	AR	B6.DDY-Cisd2<m1Lmt>	Mices are able to detect white noise bursts as low as 74 dB suggesting that they do not experience complete hearing loss by early adulthood.	DDY * C57BL/6J (B6)	Homozygous	Spontaneous	Startle response	PMID: 33610659	Normal hearing	No Hearing Loss Evidence
CLDN14	23562	Cldn14	56173	93.3054	AR	Cldn14<tm1Tbf>	At 4 weeks of age Cldn14/ mice were found to have a profound hearing loss, with ABR thresholds elevated by 50 dB-SPL or more over all frequencies tested, while thresholds of heterozygous and wt mice were indistinguishable from each other.	129S1/Sv * 129X1/SvJ * C57BL/6	Homozygous	KO	ABR	PMID: 12913076	Hearing loss	Hearing Loss
CLDN14	23562	Cldn14	56173	93.3054	AR	Cldn14<tm1Lex>	Hearing impairment; degeneration sensory cochlear hair cells in the inner ear	NA	Homozygous	KO	Startle response	PMID: 20562862	Hearing loss
CLDN9	9080	Cldn9	56863	97.235	AR	Cldn9<nmf329>	The hearing loss of nmf329/nmf329 mice was equally severe at high- and low-frequency, as indicated by the uniformly high ABR thresholds at 8, 16, and 32 kHz.	C57BL/6J-Cldn9<nmf329>/J	Homozygous	Single point mutation	ABR	PMID: 19696885	Hearing loss	Hearing Loss
CLIC5	53405	Clic5	224796	91.6335	AR	Clic5<jbg>	To assess hearing in mutant and control mice, we measured their ABR thresholds. ABR thresholds of mutant mice at 1–5 months of age were 40–50 dB above those of normal-hearing heterozygotes, and, by 7 months, jbg mutants showed no evoked responses to the highest auditory stimuli presented, indicating hearing loss progression to complete deafness	C3H/HeJ-Clic5<jbg>/J	Homozygous	Spontaneous	ABR	PMID: 17021174	Hearing loss	Hearing Loss
CLPP	8192	Clpp	53895	84.8375	AR	Clpp<tm1a(EUCOMM)Wtsi>	Abnormal auditory brainstem response	C57BL/6N	Homozygous	KO	ABR	IMPC	Hearing loss	Hearing Loss
CLRN1	7401	Clrn1	229320	88.3621	AR	Clrn1<tm1.1Kuna>	To assess hearing function in Clrn1-/-mice, we performed auditory brainstem response (ABR) tests on mice of different ages starting at P21, the age at which the auditory system in mice becomes fully mature. ABR tests reflect the electrical responses of both the cochlear ganglion neurons and the nuclei of the central auditory pathway to sound stimulation. About 30% of Clrn1-/- mice showed elevated…	C57BL/6J	Homozygous	KO	ABR	PMID: 19414487	Hearing loss	Hearing Loss
CLRN1	7401	Clrn1	229320	88.3621	AR	Clrn1<tm1.1Kuna>	ABR thresholds of CIrnIN4SK/N48Kmice werequite variable at P18: although some mice showed threshold closeto 40 dB SPL, others were in the 70-80 dB SPLrange. The hearingfunction deteriorated to near deafness shortly after weaning agep < 0.0001)(Fig.8).	C57BL/6J	Homozygous	Spontaneous	ABR	PMID: 22787034	Hearing loss
CLRN1	7401	Clrn1	229320	88.3621	AR	Clrn1<tm1.1Kuna>	Hearing in the KO-TgAC1, KO and wild-type (WT) control mice, was monitored from P22 to P70 using auditory evoked brainstem response (ABR) thresholds at 8, 16 and 32 kHz (Fig. 4). The median ABR threshold in the WT mice was 30 ± 5 dB SPL. At P22, the KO mice showed profound hearing loss while most of the KO-TgAC1 mice had ABR thresholds closer to the WT mice at all frequencies tested. Over the nex…	C57BL/6J	Homozygous	KO	ABR	PMID: 29044151	Hearing loss
CLRN1	7401	Clrn1	229320	88.3621	AR	Clrn1<tm1.1Kuna>|Tg(Atoh1-Clrn1)#Kuna	Hearing in the KO-TgAC1, KO and wild-type (WT) control mice, was monitored from P22 to P70 using auditory evoked brainstem response (ABR) thresholds at 8, 16 and 32 kHz (Fig. 4). The median ABR threshold in the WT mice was 30 ± 5 dB SPL. At P22, the KO mice showed profound hearing loss while most of the KO-TgAC1 mice had ABR thresholds closer to the WT mice at all frequencies tested. Over the nex…	C57BL/6J	Homozygous	KO	ABR	PMID: 29044151	Hearing loss
CLRN1	7401	Clrn1	229320	88.3621	AR	Clrn1<tm2.1Kuna>	ABR thresholds of CIrnIN4SK/N48Kmice werequite variable at P18: although some mice showed threshold closeto 40 dB SPL, others were in the 70-80 dB SPLrange. The hearingfunction deteriorated to near deafness shortly after weaning agep < 0.0001)(Fig.8).	129 * BALB/cJ * C57BL/6J	Homozygous	Spontaneous	ABR	PMID: 22787034	Hearing loss
CLRN1	7401	Clrn1	229320	88.3621	AR	Clrn1<tm2.1Kuna>	The median ABR threshold (‘threshold’) in control mice was 30 ± 5 dB SPL (decibel sound pressure level) (Supplementary Fig. 10). Compared to controls, KI/KI mice evidenced early onset (P22), profound hearing loss (threshold ≥90 dB SPL). In contrast, at P22 most Tg;KI/KI mice had thresholds closer to those of control mice at all frequencies tested. Tg;KI/KI mice were predicted to display hearing l…	129 * C57BL/6J	Homozygous	KI	ABR	PMID: 27110679	Hearing loss
CLRN1	7401	Clrn1	229320	88.3621	AR	Tg(Atoh1-Clrn1)#Kuna|Clrn1<tm2.1Kuna>	The median ABR threshold (‘threshold’) in control mice was 30 ± 5 dB SPL (decibel sound pressure level) (Supplementary Fig. 10). Compared to controls, KI/KI mice evidenced early onset (P22), profound hearing loss (threshold ≥90 dB SPL). In contrast, at P22 most Tg;KI/KI mice had thresholds closer to those of control mice at all frequencies tested. Tg;KI/KI mice were predicted to display hearing l…	129 * C57BL/6J	Homozygous	KI	ABR	PMID: 27110679	Hearing loss
CLRN1	7401	Clrn1	229320	88.3621	AR	Clrn1<tm1.2Ugpa>	An early defect of sound-evoked auditory nerve compound action potentials in Clrn1ex4fl/fl Myo15-Cre+/– mice. In Clrn1ex4fl/fl Myo15-Cre+/– mice, the progressive increase in ABR thresholds in a context of normal DPOAEs and hair cell stereocilia morphology until P20 suggested that the postnatal loss of clarin-1 probably affected the normal functioning of IHCs and/or their associated primary audito…	BALB/c * C57BL/6 * C57BL/6N	Homozygous	KO	ABR & DPOAE	PMID: 29985171	Hearing loss
CLRN1	7401	Clrn1	229320	88.3621	AR	Myo15a<tm1.1(cre)Ugds>|Myo15a<+>|Clrn1<tm1.1Ugpa>	An early defect of sound-evoked auditory nerve compound action potentials in Clrn1ex4fl/fl Myo15-Cre+/– mice. In Clrn1ex4fl/fl Myo15-Cre+/– mice, the progressive increase in ABR thresholds in a context of normal DPOAEs and hair cell stereocilia morphology until P20 suggested that the postnatal loss of clarin-1 probably affected the normal functioning of IHCs and/or their associated primary audito…	129S1/SvImJ * C57BL/6N	Homozygous	KO	ABR & DPOAE	PMID: 29985171	Hearing loss
CLRN1	7401	Clrn1	229320	88.3621	AR	Clrn1<tm1.1(KOMP)Vlcg>	Abnormal auditory brainstem response	C57BL/6NCrl	Homozygous	KO	ABR	IMPC	Hearing loss
CLRN2	645104	Clrn2	624224	94.3966	AR	Clrn2<mpc169H>	Deafness with vestibular defects	BALB/c * C3H/HeH * C57BL/6J	Homozygous	Single point mutation	ABR	PMID: 27534441	Hearing loss	Hearing Loss
CLRN2	645104	Clrn2	624224	94.3966	AR	Clrn2<mpc169H>	In a G3 cohort of 69 mice, 8 were found to have severely elevated auditory brainstem response (ABR) thresholds at 3 months of age (Fig 1A). A genome scan and subsequent single nucleotide polymorphism (SNP) mapping of affected (deaf) and unaffected (hearing) G3 mice demonstrated linkage to a ~12-Mb region on Chromosome 5 (Fig EV1A).	C57BL/6J-Clrn2<mpc169H>	Homozygous	Single point mutation	ABR	PMID: 31448880	Hearing loss
CLRN2	645104	Clrn2	624224	94.3966	AR	Clrn2<em1H>/Clrn2<mpc169H>	ABR measurements, recorded in postnatal day 28 (P28) mice in response to click and tone-burst stimuli, showed that compound heterozygous (Clrn2clarinet/del629) mice display very elevated thresholds (> 80 decibel sound pressure level (dB SPL)) at all frequencies tested: 8, 16 and 32 kHz, whereas Clrn2clarinet/+ and Clrn2del629/+ mice exhibit thresholds comparable with those of wild-type (Clrn2+/+)…	C57BL/6J	Heterozygous	Single point mutation	ABR	PMID: 31448880	Hearing loss
CLRN2	645104	Clrn2	624224	94.3966	AR	Clrn2<em1(IMPC)J>	Abnormal auditory brainstem response	C57BL/6NJ	Homozygous	KO	ABR	IMPC	Hearing loss
COCH	1690	Coch	12810	94.3636	AD;AR	Coch<tm1Mrtn>	By 21 months of age, DPOAE amplitudes for the CochG88E/G88E mice were substantially smaller than for Coch+/+ mice (up to 30 dB smaller) and ABR thresholds were substantially higher than for wild-types. Indeed, six of the eight CochG88E/G88E mice tested at 21 months had absent DPOAEs and absent ABRs at the maximum stimulus levels of 32 and 41 kHz frequencies, and four of eight CochG88E/G88E mice t…	CBACa.129S4-Coch<tm1Mrtn>	Homozygous	KO	ABR & DPOAE	PMID: 18697796	Hearing loss	Hearing Loss
COCH	1690	Coch	12810	94.3636	AD;AR	Coch<tm1Mrtn>	Coch-/- mice show elevated thresholds or absent ABRs only athigh frequencies (Fig. 3A), whereas Coch<G88E/G88E> and Coch<G88E/+> mice show elevated or absent ABRs at all frequencies tested(Fig 3B),. Individuals with DFNA9 display elevated ABR thresholdsfrst at higher frequencies then progressing to all frequencies. Theobservation of elevated ABR thresholds in all fequencies inCochcssg'cssf mice a…	CBACa.129S4-Coch<tm1Mrtn>	Homozygous	KO	ABR & VsEP	PMID: 21073934	Hearing loss
COCH	1690	Coch	12810	94.3636	AD;AR	Coch<tm1Mrtn>/Coch<+>	Coch-/- mice show elevated thresholds or absent ABRs only athigh frequencies (Fig. 3A), whereas Coch<G88E/G88E> and Coch<G88E/+> mice show elevated or absent ABRs at all frequencies tested(Fig 3B),. Individuals with DFNA9 display elevated ABR thresholdsfrst at higher frequencies then progressing to all frequencies. Theobservation of elevated ABR thresholds in all fequencies inCochcssg'cssf mice a…	CBACa.129S4-Coch<tm1Mrtn>	Heterozygous	KO	ABR & VsEP	PMID: 21073934	Hearing loss
COCH	1690	Coch	12810	94.3636	AD;AR	Coch<tm1.1Stw>	Coch-/- mice show elevated thresholds or absent ABRs only athigh frequencies (Fig. 3A), whereas Coch<G88E/G88E> and Coch<G88E/+> mice show elevated or absent ABRs at all frequencies tested(Fig 3B),. Individuals with DFNA9 display elevated ABR thresholdsfrst at higher frequencies then progressing to all frequencies. Theobservation of elevated ABR thresholds in all fequencies inCochcssg'cssf mice a…	CBACa.129S1-Coch<tm1.1Stw>	Homozygous	KO	ABR & VsEP	PMID: 21073934	Hearing loss
COCH	1690	Coch	12810	94.3636	AD;AR	Coch<tm1.1Stw>/Coch<+>	Coch-/- mice show elevated thresholds or absent ABRs only athigh frequencies (Fig. 3A), whereas Coch<G88E/G88E> and Coch<G88E/+> mice show elevated or absent ABRs at all frequencies tested(Fig 3B),. Individuals with DFNA9 display elevated ABR thresholdsfrst at higher frequencies then progressing to all frequencies. Theobservation of elevated ABR thresholds in all fequencies inCochcssg'cssf mice a…	CBACa.129S1-Coch<tm1.1Stw>	Heterozygous	KO	ABR & VsEP	PMID: 21073934	Hearing loss
COL11A1	1301	Col11a1	12814	93.8538	AD;AR	Col11a1<cho>	In ABR, with a test sound at 90 db, no significant differences with respect to latency of amplitude were found. As the test sound was decreased progressively, the latency was progressively extended and amplitude reduced until extinction of the response wave at valves lower than 50 db.	C57BL/6Fr	Homozygous	Spontaneous	ABR	PMID: 1952599	Hearing loss	Hearing Loss
COL11A2	1302	Col11a2	12815	94.5276	AD;AR	Col11a2<tm1Mne>	Col11a2-/- mice had moderateto-severe hearing impairment; Col11a2+/– and wild-type mice had similar hearing thresholds. The decrease in hearing sensitivity in homozygous mice compared with wild-type mice averaged 43 decibels (dB; range of 40 to 50 dB).	FVB.129-Col11a2<tm1Mne>	Homozygous	KO	ABR	PMID: 10581026	Hearing loss	Hearing Loss
COL11A2	1302	Col11a2	12815	94.5276	AD;AR	Col11a2<tm1Mne>	When examined at 4 months of age, homozygous mice did not respond to loud noise, an observation suggesting they had a hearing deficiency.	FVB.129-Col11a2<tm1Mne>	Homozygous	KO	Loud noise	PMID: 11668593	Hearing loss
COL1A1	1277	Col1a1	12842	91.735	AD	Col1a1<Mov13>/Col1a1<+>	Profound and progressive hearing loss with age	C57BL/6	Heterozygous	KO	ABR	PMID: 2402497	Hearing loss	Hearing Loss
COL1A1	1277	Col1a1	12842	91.735	AD	Col1a1<M1Jrt>/Col1a1<+>	clickbox hearing tests did not reveal any evidence for hearing loss in Col1a1Jrt/+ mice (Supplemental Material).	C3H/HeJ * C57BL/6J * FVB/NJ	Heterozygous	KO	Click-box	PMID: 24443344	Normal hearing
COL1A2	1278	Col1a2	12843	89.9707	AD	NA	There was no description of hearing in mice	NA	NA	NA	NA	NA	Not available	No Auditory Testing
COL2A1	1280	Col2a1	12824	95.2253	AD	Col2a1<sedc>	At 10-15 weeks of age, 1 of the 12 sedc/sedc mice tested was completely deaf, failing to respond to the most intense auditory stimuli presented. All of the remaining 11 sedc/sedc mice exhibited significant hearing impairment, with ABR thresholds 35–50 dB above +/+ mice from the progenitor strains.	C57BL/6J	Homozygous	Spontaneous	ABR	PMID: 12968670	Hearing loss	Hearing Loss
COL4A3	1285	Col4a3	12828	78.8024	AD;AR	Col4a3<tm1Dec>	At 6-8 weeks of age, auditory-evoked brainstem response measurements suggest a small increase in auditory thresholds across all frequencies tested with successive measurements on individual mutant mice	129X1/SvJ-Col4a3<tm1Dec>	Homozygous	KO	ABR	PMID: 9682811	Hearing loss	Hearing Loss
COL4A3	1285	Col4a3	12828	78.8024	AD;AR	Col4a3<tm1Dec>	In outbred (F2) mice, auditory brain-stem response easurements give sporadic results. Inbred mice are currently being tested to see whether a reproducible hearing loss is manifest in the mouse model.	129X1/SvJ * C57BL/6	Homozygous	KO	ABR	PMID: 8956999	Hearing loss
COL4A4	1286	Col4a4	12829	78.1657	AR	Col4a4<m1Btlr>	We determined auditory thresholds by measuring the auditory brainstem responses (ABR) of 5-month-old Aoba and age-matched control animals. We determined the average auditory threshold to be 48 ± 4 dB in 5-month-old C57BL/6J mice. Of six 5-month-old Aoba mice tested, four had auditory thresholds within the range determined for age-matched control mice; however, two mice had elevated thresholds of …	C57BL/6J-Col4a4<m1Btlr>	Homozygous	KO	ABR	PMID: 21196518	Hearing loss	Hearing Loss
COL4A4	1286	Col4a4	12829	78.1657	AR	Col4a4<bwk>	No histological differences were observed for the eyes, and a hearing evaluation (by measuring Auditory Brainstem Response) did not show any deviations from WT animals (data not shown).	NONcNZO4/Lt-Col4a4<bwk>	Homozygous	KO	ABR	PMID: 24522496	Normal hearing
COL4A4	1286	Col4a4	12829	78.1657	AR	Col4a4<bwk>	No histological differences were observed for the eyes, and a hearing evaluation (by measuring Auditory Brainstem Response) did not show any deviations from WT animals (data not shown).	129S1.NON(NZO)-Col4a4<bwk>/PgnJ	Homozygous	KO	ABR	PMID: 24522496	Normal hearing
COL4A4	1286	Col4a4	12829	78.1657	AR	Col4a4<bwk>	No histological differences were observed for the eyes, and a hearing evaluation (by measuring Auditory Brainstem Response) did not show any deviations from WT animals (data not shown).	NON;NZO-Col4a4<bwk>/J	Homozygous	KO	ABR	PMID: 24522496	Normal hearing
COL4A4	1286	Col4a4	12829	78.1657	AR	Col4a4<bwk>	No histological differences were observed for the eyes, and a hearing evaluation (by measuring Auditory Brainstem Response) did not show any deviations from WT animals (data not shown).	D2.NON(NZO)-Col4a4<bwk>/GrsrJ	Homozygous	KO	ABR	PMID: 24522496	Normal hearing
COL4A5	1287	Col4a5	12830	91.2478	X-linked	Col4a5<tm1b(EUCOMM)Wtsi>	There was no significant difference in ABR threshold between the experimental group and the control group	C57BL/6NTac	Homozygous	KO	ABR	IMPC	Normal hearing	No Hearing Loss Evidence
COL4A6	1288	Col4a6	94216	80	X-linked	Col4a6 KO	The hearing threshold was not significantly different between WT and Col4a6 KO mice (P = 0.172, Fig 4).	129 SV/J C57BL/6J	Homozygous	KO	ABR	PMID: 33848312	Normal hearing	No Hearing Loss Evidence
COL9A1	1297	Col9a1	12839	90.0109	AR	Col9a1<tm1Jae>	The homozygous knock-out mice showed hearing loss (62±6.7 dB; mean±S.D.; Fig. 2) and their average decrease in hearing threshold was 27±6.7 dB.	129S2/SvPas	Homozygous	KO	ABR	PMID: 15802199	Hearing loss	Hearing Loss
COL9A1	1297	Col9a1	12839	90.0109	AR	Col9a1<tm1Jae>	The homozygous knock-out mice showed hearing loss (62±6.7 dB; mean±S.D.; Fig. 2) and their average decrease in hearing threshold was 27±6.7 dB.	129S2/SvPas	Heterozygous	KO	ABR	PMID: 15802199	Hearing loss
COL9A2	1298	Col9a2	12840	91.0014	AR	Col9a2<tm1b(EUCOMM)Wtsi>	Abnormal auditory brainstem response	C57BL/6NTac	Homozygous	KO	ABR	IMPC	Hearing loss	Hearing Loss
COL9A3	1299	Col9a3	12841	92.5	AR	Col9a3<em1(IMPC)Tcp>	Abnormal auditory brainstem response	C57BL/6NCrl	Homozygous	KO	ABR	IMPC	Hearing loss	Hearing Loss
CRYM	1428	Crym	12971	88.535	AD	CRYM-/-	To assess hearing, auditory-evoked brainstem response (ABR) was measured in CRYM +/+ and CRYM-/- littermates. The responses were apparently normal in CRYM-/- mice (Fig. 2C). The thresholds of CRYM-/- mice were not significantly different from those of CRYM+/+ mice (Fig. 2D).	129 SV/J C57BL/6J	Homozygous	KO	ABR	PMID: 17264173	Normal hearing	No Hearing Loss Evidence
CRYM	1428	Crym	12971	88.535	AD	Crym<tm1b(KOMP)Wtsi>	There was no significant difference in ABR threshold between the experimental group and the control group	C57BL/6NJ	Homozygous	KO	ABR	IMPC	Normal hearing
DCDC2	51473	Dcdc2a	195208	83.1933	AR	NA	There was no description of hearing in mice	NA	NA	NA	NA	NA	Not available	No Auditory Testing
DIABLO	56616	Diablo	66593	84.9372	AD	NA	There was no description of hearing in mice	NA	NA	NA	NA	NA	Not available	No Auditory Testing
DIAPH1	1729	Diaph1	13367	90.7233	AD	Dia1‐KO	The hearing function of Dia1‐KO mice evaluated by ABR was no different to that of control mice at 5 weeks of age (Fig 6C).	C57BL/6	Homozygous	KO	ABR	PMID: 27707755	Hearing loss	Hearing Loss
DIAPH1	1729	Diaph1	13367	90.7233	AD	DIA1(R1204X)-TG	At 10 weeks, DIA1(R1204X)‐TG mice showed elevated ABR thresholds at high‐frequency sounds (24 kHz and 32 kHz) compared with control mice (Fig 8A). Hearing impairment of DIA1(R1204X)‐TG mice progressively deteriorated and involved all frequencies, including low‐frequency sounds at 25 weeks compared with control mice (Figs 8A and EV3A).	C57BL/6	Homozygous	KI	ABR	PMID: 32678080	Hearing loss
DIAPH3	81624	Diaph3	56419	83.3194	AD	FVB-Tg<CAG-Diap3>924/Lesp/J	Two Lines Of Diap3 Transgenic Mice Develop Progressive Hearing Loss	FVB/NJ-Tg(CAG-Diap3)924Lesp	Hemizygous	Transgenic	ABR	PMID: 23441200	Hearing loss	Hearing Loss
DMXL2	23312	Dmxl2	235380	92.7731	AD	Dmxl2<fl/fl>	The Dmxl2 CKO mice have mild hearing loss with severely diminished wave I amplitude of the auditory brainstem responses	C57BL/6J	Homozygous	cKO	ABR	PMID: 39147590	Hearing loss	Hearing Loss
DNMT1	1786	Dnmt1	13433	77.5123	AD	NA	There was no description of hearing in mice	NA	NA	NA	NA	NA	Not available	No Auditory Testing
DSPP	1834	Dspp	666279	46.2721	AD	Dspp<tm1.1(KOMP)Vlcg>	There was no significant difference in ABR threshold between the experimental group and the control group	C57BL/6NCrl	Homozygous	KO	ABR	IMPC	Normal hearing	No Hearing Loss Evidence
EDN3	1908	Edn3	13616	54.2017	AD;AR	NA	There was no description of hearing in mice	NA	NA	NA	NA	NA	Not available	No Auditory Testing
EDNRB	1910	Ednrb	13618	88.914	AD;AR	Ednrb<WS4>	The phenotype of WS4 mice closely resembled that of human WS4, with pigmentation anomaly (Fig. 1), megacolon (Figs. 2, 3), and deafness observed in these mice.None of the WS4 mice tested responded to white noise even at a high intensity level (90dB SPL).	BALB/c * MSM	Homozygous	KI	Startle response	PMID: 11773966	Hearing loss	Hearing Loss
EDNRB	1910	Ednrb	13618	88.914	AD;AR	Ednrb-/-	This result indicates that the Ednrb -/- mice suffer from severe congenital hearing loss.	DBH-Ednrb	Homozygous	KO	ABR	PMID: 21715336	Hearing loss
ELMOD3	84173	Elmod3	232089	80.0525	AD;AR	Elmod3<em1Jili>	Altogether, ABR testing results showed that the absence of Elmod3 caused a moderate form of progressive HL in mice across all frequencies since 2 months old.	C57BL/6	Homozygous	KO	ABR	PMID: 31628468	Hearing loss	Hearing Loss
ELMOD3	84173	Elmod3	232089	80.0525	AD;AR	Elmod3<em1Jili>	In preliminary evaluation, no elevated ABR thresholds were found in any of twenty mice of heterozygous (Elmod3+/−) at two months of age compared with WT mice	C57BL/6	Heterozygous	KO	ABR	PMID: 31628468	Normal hearing
EPS8	2059	Eps8	13860	89.0511	AR	Eps8 knockout mice	Eps8 knockouts were profoundly deaf since ABRs, which reflect the activity of the afferent auditory pathway and IHCs, could only be elicited in response to unphysiologically high sound stimulus levels (pure tone threshold in knockout mice was 110–120 dB SPL: Figure 4).	NA	NA	KO	ABR & DPOAE & CAP	PMID: 21526224	Hearing loss	Hearing Loss
EPS8	2059	Eps8	13860	89.0511	AR	Eps8-/-	To investigate whether the surgery procedure and the RWM injections of Anc80L65-GFP caused any hearing deficits, we measured the auditory brainstem responses (ABRs) from injected and non-injected C57BL/6N wild-type mice between P19 and P26 (Figures 1G–1I). ABRs, which measure the summed sound-induced activity of the auditory pathway,29 showed thresholds for tone and click stimuli that were indist…	C57BL/6N	Homozygous	KO	ABR & DPOAE	PMID: 36034774	Hearing loss
EPS8L2	64787	Eps8l2	98845	85.8741	AR	Eps8l2<tm1Wma>	Eps8L2 KO mice (males and females) have progressive hearing loss	B6.129P2-Eps8l2<tm1Wma>	Homozygous	KO	ABR	PMID: 23918390	Hearing loss	Hearing Loss
ERAL1	26284	Eral1	57837	78.2609	AR	NA	There was no description of hearing in mice	NA	NA	NA	NA	NA	Not available	No Auditory Testing
ESPN	83715	Espn	56226	76.3466	AD;AR	Espn<je>	The results given above are indicative of this; jerkers and waltzers resemble each other to a certain degree, but they differ clearly from looptails and quaking animals, notably in respect of their deafness, circling, and grooming rate.	fancier's stocks	Homozygous	Spontaneous	Quaking stock	PMID: 5955164	Hearing loss	Hearing Loss
ESPN	83715	Espn	56226	76.3466	AD;AR	Espn<je>	The purpose of this research was to identify vestibular deficits in mice using linear vestibular evoked potentials (VsEPs). VsEP thresholds, peak latencies, and peak amplitudes from 24 strains with known genetic mutations and 6 inbred background strains were analyzed and descriptive statistics generated for each strain. Response parameters from mutant homozygotes were compared with heterozygote a…	JE/LeJ	Homozygous	Spontaneous	VsEP	PMID: 16235133	Hearing loss
ESPN	83715	Espn	56226	76.3466	AD;AR	Espn<+>/Espn<je>	The purpose of this research was to identify vestibular deficits in mice using linear vestibular evoked potentials (VsEPs). VsEP thresholds, peak latencies, and peak amplitudes from 24 strains with known genetic mutations and 6 inbred background strains were analyzed and descriptive statistics generated for each strain. Response parameters from mutant homozygotes were compared with heterozygote a…	JE/LeJ	Heterozygous	Spontaneous	VsEP	PMID: 16235133	Hearing loss
ESPN	83715	Espn	56226	76.3466	AD;AR	Espn<spdz>	ABR thresholds from 22 targeted lines displaying non-segregating hearing loss. ABR thresholds showing individual mice from targeted mutant lines displaying hearing loss (filled symbols) which does not segregate with the targeted mutant allele (red, inverted triangles) from the original ABR screen. Mice with normal hearing are shown with empty symbols, and black triangles indicate mice which were …	C57BL/6N	Homozygous	Spontaneous	ABR	PMID: 35296311	Hearing loss
ESPN	83715	Espn	56226	76.3466	AD;AR	Espn<je>	The endocochlear potential (EP) was significantly higher in the mutants than in controls during the maturation of the cochlea. During anoxia induced in adults, EP fell to a significantly less negative value in mutants than in control mice.	fancier's dancing mouse	Homozygous	Spontaneous	Preyer reflex	PMID: 6871029	Hearing loss
ESPN	83715	Espn	56226	76.3466	AD;AR	Espn<je>	The heterozygous (+/je) Httennates of the mutants are used as controls, as they have no known abnormalities.	fancier's dancing mouse	Heterozygous	Spontaneous	Preyer reflex	PMID: 6871029	Normal hearing
ESPN	83715	Espn	56226	76.3466	AD;AR	Espn<je>	Heterozygotes were regularly tested to a final age of 12 months. With increasing age they displayed ABR threshold shifts which were of about the same magnitude in the whole frequency range tested (2-31.5 kHz) but extremely variable in individual animals. From homozygote jerker mice no ABR could be elicited.	fancier's dancing mouse	Homozygous	Spontaneous	ABR	PMID: 1636414	Hearing loss
ESPN	83715	Espn	56226	76.3466	AD;AR	Espn<+>/Espn<je>	Heterozygotes were regularly tested to a final age of 12 months. With increasing age they displayed ABR threshold shifts which were of about the same magnitude in the whole frequency range tested (2-31.5 kHz) but extremely variable in individual animals. From homozygote jerker mice no ABR could be elicited.	fancier's dancing mouse	Heterozygous	Spontaneous	ABR	PMID: 1636414	Hearing loss
ESPN	83715	Espn	56226	76.3466	AD;AR	Espn<tm1Pgg>	When measured by auditory brainstem responses (ABR) at B1 month, EspnlD/D and EspnlA/D mice had highfrequency hearing loss (Fig. 4i).	B6.129-Espn<tm1Pgg>	Homozygous	KO	ABR	PMID: 26926603	Hearing loss
ESPN	83715	Espn	56226	76.3466	AD;AR	Espn<je>	Five- to six-week-old je homozygotes show no signs of hearing in auditory-evoked brainstem response tests (data not shown).	129X1/SvJ * JE/LeJ	Homozygous	Spontaneous	ABR	PMID: 12209292	Hearing loss
ESPN	83715	Espn	56226	76.3466	AD;AR	Espn<je>	Five- to six-week-old je homozygotes show no signs of hearing in auditory-evoked brainstem response tests (data not shown).	DBA/2J * JE/LeJ	Homozygous	Spontaneous	ABR	PMID: 12209292	Hearing loss
ESPN	83715	Espn	56226	76.3466	AD;AR	Espn<je>	Five- to six-week-old je homozygotes show no signs of hearing in auditory-evoked brainstem response tests (data not shown).	CAST/EiJ * JE/LeJ	Homozygous	Spontaneous	ABR	PMID: 12209292	Hearing loss
ESPN	83715	Espn	56226	76.3466	AD;AR	Espn<je>	Five- to six-week-old je homozygotes show no signs of hearing in auditory-evoked brainstem response tests (data not shown).	CZECHII/EiJ * JE/LeJ	Homozygous	Spontaneous	ABR	PMID: 12209292	Hearing loss
ESPN	83715	Espn	56226	76.3466	AD;AR	Espn<je>	Five- to six-week-old je homozygotes show no signs of hearing in auditory-evoked brainstem response tests (data not shown).	A/J * JE/LeJ	Homozygous	Spontaneous	ABR	PMID: 12209292	Hearing loss
ESPN	83715	Espn	56226	76.3466	AD;AR	Espn<je>	Five- to six-week-old je homozygotes show no signs of hearing in auditory-evoked brainstem response tests (data not shown).	BALB/cByJ * JE/LeJ	Homozygous	Spontaneous	ABR	PMID: 12209292	Hearing loss
ESPN	83715	Espn	56226	76.3466	AD;AR	Espn<je>	Five- to six-week-old je homozygotes show no signs of hearing in auditory-evoked brainstem response tests (data not shown).	JE/LeJ	Homozygous	Spontaneous	ABR	PMID: 12209292	Hearing loss
ESRP1	54845	Esrp1	207920	97.21	AR	Esrp1<em1(IMPC)Mbp>	There was no significant difference in ABR threshold between the experimental group and the control group	C57BL/6NCrl	Homozygous	KO	ABR	IMPC	Normal hearing	No Hearing Loss Evidence
ESRRB	2103	Esrrb	26380	93.3921	AR	Esrrb<tm1.1Nat>/Esrrb<tm1.2Nat>,Edil3<Tg(Sox2-cre)1Amc>/Edil3<+>	Indeed, Nr3b2CKO/-;Sox2-cre mice have no auditory startle reflex, and auditory brainstem responses (ABRs) reveal a threshold in excess of 100 dB sound pressure level (SPL) (Figure 1C).	129S6/SvEvTac * C57BL/6 * CBA * SJL	Homozygous	cKO	ABR	PMID: 17765677	Hearing loss	Hearing Loss
EYA1	2138	Eya1	14048	96.1149	AD	Eya1<bor>	More quantitatively, mutant animals were assessed for auditory brainstem responses to a calibrated sound played in one ear. Typical response data are shown in Figure 2a.	C3HeB/FeJ * C57BL/6J	Homozygous	Knockdown	ABR	PMID: 14517553	Hearing loss	Hearing Loss
EYA1	2138	Eya1	14048	96.1149	AD	Nxf1<Mvb1>/Eya1<bor>	More quantitatively, mutant animals were assessed for auditory brainstem responses to a calibrated sound played in one ear. Typical response data are shown in Figure 2a.	C3HeB/FeJ * C57BL/6J * CAST/Ei	Homozygous	Knockdown	ABR	PMID: 14517553	Hearing loss
EYA1	2138	Eya1	14048	96.1149	AD	Nxf1<Mvb1>/Eya1<bor>/Nxf1<+>	More quantitatively, mutant animals were assessed for auditory brainstem responses to a calibrated sound played in one ear. Typical response data are shown in Figure 2a.	C3HeB/FeJ * C57BL/6J * CAST/Ei	Homozygous	Knockdown	ABR	PMID: 14517553	Hearing loss
EYA1	2138	Eya1	14048	96.1149	AD	Eya1<bor>	Auditory-evoked brainstem response (ABR) threshold measurements demonstrated that homozygous mutant mice are deaf (no evoked response to sound pressure levels >95 dB) at the earliest testable age (3–4 weeks), but heterozygotes hear normally.	C3HeB/FeJ-Eya1<bor>	Homozygous	Spontaneous	ABR	PMID: 10072433	Hearing loss
EYA1	2138	Eya1	14048	96.1149	AD	Eya1<bor>	Auditory-evoked brainstem response (ABR) threshold measurements demonstrated that homozygous mutant mice are deaf (no evoked response to sound pressure levels >95 dB) at the earliest testable age (3–4 weeks), but heterozygotes hear normally.	C3HeB/FeJ-Eya1<bor>	Homozygous	Spontaneous	ABR	PMID: 10072433	Normal hearing
EYA1	2138	Eya1	14048	96.1149	AD	Eya1<tm1Rilm>/Eya1<+>	All 129/Sv and Balb/C Eya1 heterozygotes had some degree of hearing loss in at least one ear, as analysed by auditory-evoked brainstem response (ABR) threshold measurements (n=23; Fig.1a).	either: (129S1/Sv * 129X1/SvJ) or (129S1/Sv * 129X1/SvJ * BALB/c)	Heterozygous	KO	ABR	PMID: 10471511	Hearing loss
EYA1	2138	Eya1	14048	96.1149	AD	Eya1<tm1Rilm>/Eya1<+>	All 129/Sv and Balb/C Eya1 heterozygotes had some degree of hearing loss in at least one ear, as analysed by auditory-evoked brainstem response (ABR) threshold measurements (n=23; Fig.1a).	129S1/Sv * 129X1/SvJ * C57BL/6J	Heterozygous	KO	ABR	PMID: 10471511	Hearing loss
EYA4	2070	Eya4	14051	96.2441	AD	Eya4<tm1Jse>	Hearing deficiency and otitis media in Eya4–/– mice. Because the activities and responses to auditory stimuli by Eya4–/– mice suggested hearing deficits, distortion product otoacoustic emission (DPOAE) and auditory brainstem response (ABR) thresholds were assessed in 10-week-old mice. In comparison with wild-type mice, DPOAE and ABR studies (n = 4 each genotype) indicated significant functional l…	129S6/SvEvTac * CBA/J	Homozygous	KO	ABR & DPOAE	PMID: 18219393	Hearing loss	Hearing Loss
FGF3	2248	Fgf3	14174	80.7531	AR	Fgf3<tm2Mrc>	In addition, she showed little or no ear movement in response to clicking noises from behind and had little tendency to startle in response to an unseen hand clap (Preyer’s reflex).	129S7/SvEvBrd * C57BL/6	Homozygous	KO	Preyer reflex	PMID: 8223243	Hearing loss	Hearing Loss
FGF3	2248	Fgf3	14174	80.7531	AR	Fgf3<tm1Mrc>	In addition, she showed little or no ear movement in response to clicking noises from behind and had little tendency to startle in response to an unseen hand clap (Preyer’s reflex).	129S7/SvEvBrd * C57BL/6	Homozygous	KO	Preyer reflex	PMID: 8223243	Hearing loss
FGF3	2248	Fgf3	14174	80.7531	AR	Fgf3<tm1Mrc>	In addition, she showed little or no ear movement in response to clicking noises from behind and had little tendency to startle in response to an unseen hand clap (Preyer’s reflex).	129S7/SvEvBrd * C57BL/6	Homozygous	KO	Preyer reflex	PMID: 17855431	Hearing loss
FGF3	2248	Fgf3	14174	80.7531	AR	Fgf3<tm1.1Sms>	Therefore, we measured ABR thresholds in each ear individually in six-week-old animals of all three Fgf3Δ2 genotypes. No significant differences in auditory thresholds were observed between wild type (n=7) and heterozygous (n=11) animals and all of these controls had normal behavior. In contrast, only one Fgf3Δ2/Δ2 animal had normal thresholds in both ears and eight of nine Fgf3Δ2/Δ2 animals had …	129S1/Sv * 129X1/SvJ * C57BL/6	Homozygous	KO	ABR	PMID: 17855431	Hearing loss
FGF3	2248	Fgf3	14174	80.7531	AR	Fgf3<tm1Sng>	Adult homozygous mutants showed a normal Preyer’s reflex and revealed no obvious structural abnormalities of the cochlea or the vestibular system	129P2/OlaHsd * C57BL/6	Homozygous	KO	Preyer reflex	PMID: 14623822	Hearing loss
FGF3	2248	Fgf3	14174	80.7531	AR	Fgf3<tm1Mrc>	No significant differences in auditory thresholds were observed between wild type (n=7) and heterozygous (n=11) animals and all of these controls had normal behavior.	129S7/SvEvBrd * C57BL/6	Homozygous	KO	ABR	PMID: 17855431	Normal hearing
FGF3	2248	Fgf3	14174	80.7531	AR	Fgf3<tm1Sng>/Fgf10<tm1Ska>	Adult homozygous mutants showed a normal Preyer’s reflex and revealed no obvious structural abnormalities of the cochlea or the vestibular system	129P2/OlaHsd * C57BL/6 * CBA	Homozygous	KO	Preyer reflex	PMID: 14623822	Hearing loss
FGFR1	2260	Fgfr1	14182	98.4185	AD	Fgfr1<Eask>/Fgfr1+	Hearing was assessed by auditory brainstem response (ABR). The ABR results show that the threshold is slightly higher (some hearing loss) for the six Eask/+ mice than the six controls that were tested. Older mice at six months of age were also tested and the mutants showed severe hearing loss while controls had mild hearing loss	BALB/cByJ-Fgfr1<Eask>/GrsrJ	Heterozygous	Spontaneous	ABR	MGI: J179274	Hearing loss	Hearing Loss
FGFR1	2260	Fgfr1	14182	98.4185	AD	Fgfr1<->/Fgfr1<Hspy>	Three of the four mutants with bilateral pinna defects demonstrated weak Preyer reflex bilaterally, and one had bilateral normal Preyer reflex consistently throughout the various ages of testing.	C3HeB/FeJ-Hspy	Heterozygous	KO	Preyer reflex	PMID: 15630379	Hearing loss
FGFR2	2263	Fgfr2	14183	97.5639	AD	Fgfr2<flx/flx>	In our control mice, mean ABR thresholds measured within this range at sound frequencies of 8 kHz, 12 kHz, 16 kHz, 24 kHz, and 32 kHz (Figure 1) (n=5). At 4 kHz, the mean ABR threshold measured outside the average range at 50 dB, which can be explained by strain-related differences in hearing sensitivity (Willott and Turner, 1999). In Wnt1-Cre; Fgfr2flx/flx mice, ABR thresholds measured significa…	NA	Homozygous	cKO	ABR	PMID: 30253032	Hearing loss	Hearing Loss
FGFR3	2261	Fgfr3	14184	88.7097	AD;AR	Fgfr3<tm1Dor>	All of the Fgfr3-/- mice showed no response (n=6), indicating profound deafness (Fig.5)	129S6/SvEvTac * C57BL/6	Homozygous	KO	ABR	PMID: 8630492	Hearing loss	Hearing Loss
FGFR3	2261	Fgfr3	14184	88.7097	AD;AR	Fgfr3<tm1.1Aomw>	In contrast, all heterozygous mice, regardless of genetic background, had increased auditory thresholds (by 8–56 dB, depending on strain and stimulus) at all test points (Fig. 2, grey symbols) and homozygotes exhibited a further 5–9 dB decrement in hearing (16–62 dB above wild - type; Fig. 2, black symbols).	129S6.129P2-Fgfr3<tm1.1Aomw>	Homozygous	KI	ABR	PMID: 18818193	Hearing loss
FGFR3	2261	Fgfr3	14184	88.7097	AD;AR	Fgfr3<tm1.1Aomw>/Fgfr3<+>	In contrast, all heterozygous mice, regardless of genetic background, had increased auditory thresholds (by 8–56 dB, depending on strain and stimulus) at all test points (Fig. 2, grey symbols) and homozygotes exhibited a further 5–9 dB decrement in hearing (16–62 dB above wild - type; Fig. 2, black symbols).	129S6.129P2-Fgfr3<tm1.1Aomw>	Heterozygous	KI	ABR	PMID: 18818193	Hearing loss
FGFR3	2261	Fgfr3	14184	88.7097	AD;AR	Fgfr3<tm1.1Aomw>/Fgfr3<+>	A dominant sensorineural hearing loss was found to be fully penetrant on all 4 backgrounds.	129S6.129P2-Fgfr3<tm1.1Aomw>	Heterozygous	KI	ABR	PMID: 19086028	Hearing loss
FGFR3	2261	Fgfr3	14184	88.7097	AD;AR	Fgfr3<tm1.1Aomw>	A dominant sensorineural hearing loss was found to be fully penetrant on all 4 backgrounds.	129S6.129P2-Fgfr3<tm1.1Aomw>	Homozygous	KI	ABR	PMID: 19086028	Hearing loss
FGFR3	2261	Fgfr3	14184	88.7097	AD;AR	Fgfr3<+>/Fgfr3<tm1.1Aomw>	A dominant sensorineural hearing loss was found to be fully penetrant on all 4 backgrounds.	B6.129P2-Fgfr3<tm1.1Aomw>	Heterozygous	KI	ABR	PMID: 19086028	Hearing loss
FGFR3	2261	Fgfr3	14184	88.7097	AD;AR	Fgfr3<tm1.1Aomw>/Fgfr3<+>	A dominant sensorineural hearing loss was found to be fully penetrant on all 4 backgrounds.	CBACa.129P2-Fgfr3<tm1.1Aomw>	Heterozygous	KI	ABR	PMID: 19086028	Hearing loss
FGFR3	2261	Fgfr3	14184	88.7097	AD;AR	Fgfr3<tm1.1Aomw>	A dominant sensorineural hearing loss was found to be fully penetrant on all 4 backgrounds.	CBACa.129P2-Fgfr3<tm1.1Aomw>	Homozygous	KI	ABR	PMID: 19086028	Hearing loss
FGFR3	2261	Fgfr3	14184	88.7097	AD;AR	Fgfr3<tm1.1Aomw>	A dominant sensorineural hearing loss was found to be fully penetrant on all 4 backgrounds.	B6.129P2-Fgfr3<tm1.1Aomw>	Homozygous	KI	ABR	PMID: 19086028	Hearing loss
FGFR3	2261	Fgfr3	14184	88.7097	AD;AR	Fgfr3<tm1Aomw>	A dominant sensorineural hearing loss was found to be fully penetrant on all 4 backgrounds.	129P2/OlaHsd	Homozygous	KI	ABR	PMID: 19086028	Hearing loss
FGFR3	2261	Fgfr3	14184	88.7097	AD;AR	Fgfr3<+>/Fgfr3<tm1Aomw>	A dominant sensorineural hearing loss was found to be fully penetrant on all 4 backgrounds.	129P2/OlaHsd	Heterozygous	KI	ABR	PMID: 19086028	Hearing loss
FGFR3	2261	Fgfr3	14184	88.7097	AD;AR	Fgfr3<+>/Fgfr3<tm1Llm>	The Fgfr3Y367C/+ mice displayed a significantly higher ABR threshold for frequencies between 3 to 50 kHz (two-way ANOVA), , ], with a maximum of 50 dB for the medium range frequencies, and around 30 dB for lower and higher frequencies indicating a mild hearing loss (Fig. 2). The penetrance of the disease was complete, the hearing loss was dominant on the genetic background studied.	129S2/SvPas * C57BL/6J	Heterozygous	KI	ABR	PMID: 19073250	Hearing loss
FOXI1	2299	Foxi1	14233	83.5979	AR	Foxi1<tm1Sven>	In order to test the hearing of these mice with better accuracy we performed round window recordings. This enabled us to record compound action potentials(CAP) as the result of sound stimulation of various intensities and frequencies. As shown in Fig. 11A, no thresholds could be established for any of the frequencies tested in Foxi1-/- mice, a finding compatible with complete hearing loss.	CD-1	Homozygous	KO	CAP	PMID: 12642503	Hearing loss	Hearing Loss
FOXI1	2299	Foxi1	14233	83.5979	AR	Foxi1<tm1Sven>	These animals fail to elicit a Preyer reflex in response to a suprathreshold auditory stimulation	129S1/Sv * 129X1/SvJ * CD-1	Homozygous	KO	Preyer reflex	PMID: 9843211	Hearing loss
FOXI1	2299	Foxi1	14233	83.5979	AR	Foxi1<tm1Sven>/Foxi1<+>	These animals fail to elicit a Preyer reflex in response to a suprathreshold auditory stimulation	129S1/Sv * 129X1/SvJ * CD-1	Heterozygous	KO	Preyer reflex	PMID: 9843211	Hearing loss
GAB1	2549	Gab1	14388	90.3458	AR	NA	There was no description of hearing in mice	NA	NA	NA	NA	NA	Not available	No Auditory Testing
GAS2	2620	Gas2	14453	97.4441	AR	Gas2<tm1a(EUCOMM)Hmgu>	We next determined whether GAS2 was necessary for hearing by measuring auditory brainstem responses (ABR) to pure tone stimuli in Gas2tm1a/tm1a and control mice at two months of age (P56). Gas2 mutant animals displayed significantly elevated ABR thresholds across all frequencies tested (p<0.001, multiple t-test with Holm-Sidak method, n=6), with the most pronounced threshold shifts (~50dB) detect…	C57BL/6N-Gas2<tm1a(EUCOMM)Hmgu>	Homozygous	KO	ABR	PMID: 33964205	Hearing loss	Hearing Loss
GATA3	2625	Gata3	14462	96.3964	AD	Gata3<tm1Gsv>/Gata3<+>	Heterozygous Gata3 knockout mice show hearing loss.As compared to wild-type littermates, heterozygous Gata3 mice showed a significant threshold elevation of approximately 30 dB at virtually all frequencies and all ages (P < 0.01, Mann–Whitney).	129S7/SvEvBrd * C57BL/6 * FVB/N	Heterozygous	KO	ABR	PMID: 15207274	Hearing loss	Hearing Loss
GATA3	2625	Gata3	14462	96.3964	AD	Gata3<tm1Gsv>/Gata3<+>	The signal-to-noise ratios of DPOAEs in heterozygous Gata3 mice decreased dramatically, indicating significant outer hair cell malfunction	FVB.129(B6)-Gata3<tm1Gsv>	Heterozygous	KO	ABR & DPOAE	PMID: 15994092	Hearing loss
GIPC3	126326	Gipc3	209047	85.5769	AR	Gipc3<tm1b(KOMP)Wtsi>/Gipc3<tm1b(KOMP)Wtsi >	Abnormal auditory brainstem response	C57BL/6N-Gipc3<tm1b(KOMP)Wtsi/J>	Homozygous	KO	ABR	IMPC	Hearing loss	Hearing Loss
GIPC3	126326	Gipc3	209047	85.5769	AR	Gipc3<ahl5-Black Swiss>/	Gipc3343A/A homozygotes without the transgene (tg-A/A) exhibited the hearing loss characteristic of the ahl5 phenotype.	Black Swiss * CAST/EiJ	Homozygous	QTL	ABR	PMID: 21326233	Hearing loss
GIPC3	126326	Gipc3	209047	85.5769	AR	Gipc3<ahl5-Black Swiss>	ABR analyses of 430 normal hearing mice from sixteen different inbred strains identified a mean threshold of 18 ± 4.2 dB SPL at the 16 kHz stimulus (Zheng et al., 1999). All Black Swiss mice tested had thresholds higher than 30 dB SPL (Fig. 2(B)). These data suggested that the 30 dB SPL threshold represented a reasonable approximation of the pathological cut-off value.	Black Swiss * CAST/EiJ	Homozygous	QTL	ABR	PMID: 16426780	Hearing loss
GIPC3	126326	Gipc3	209047	85.5769	AR	Ahl6<Black Swiss>/Gipc3<ahl5-Black Swiss>	ABR analyses of 430 normal hearing mice from sixteen different inbred strains identified a mean threshold of 18 ± 4.2 dB SPL at the 16 kHz stimulus (Zheng et al., 1999). All Black Swiss mice tested had thresholds higher than 30 dB SPL (Fig. 2(B)). These data suggested that the 30 dB SPL threshold represented a reasonable approximation of the pathological cut-off value.	Black Swiss * CAST/EiJ	Heterozygous	QTL	ABR	PMID: 16426780	Hearing loss
GJA1	2697	Gja1	14609	97.3822	AD;AR	Cx43 G60S/+	Cx43G60S/+mutant mice, with ~20% Cx43 channel function, had severe hearing loss.	C3H/HeJ * C57BL/6	Heterozygous	KO	ABR	PMID: 29618634	Hearing loss	Hearing Loss
GJB2	2706	Gjb2	14619	92.9204	AD;AR	Gjb2<tm1Ugds>/Tg(Otog-cre)1Ugds	In contrast, Cx26OtogCre mice showed a significant hearing loss, compared to heterozygous and control mice, for all frequencies tested (p < 0.0001) (see Figure S1); it ranged from 30 dB to more than 70 dB, with an average of 30 dB at 8 kHz, 31 dB at 16 kHz, and 36 dB at 32 kHz. Only 4 inner ears out of 41 had a hearing threshold > 100 dB sound pressure level (SPL). Analysis of mutant mice individ…	129P2/OlaHsd * C57BL/6	Homozygous	CKO	ABR	PMID: 12121617	Hearing loss	Hearing Loss
GJB2	2706	Gjb2	14619	92.9204	AD;AR	Tg(Mpz-cre)94Imeg/Gjb2<tm1Kkam>	Severe sensorineural hearing loss was observed	129S4/SvJae * C57BL/6J	Homozygous	CKO	ABR	PMID: 24590285	Hearing loss
GJB2	2706	Gjb2	14619	92.9204	AD;AR	Tg(Sox10-cre)1Wdr/Gjb2<tm1Ugds>	Auditory brainstem responses (ABRs) were assessed in wild type and Gjb2-CKO mice at 1 month of age. ABR recordings were collected at frequencies of 12, 16 and 24 kHz on the left ear of each animal. Prior to ABR testing, mice were anesthetized intraperitoneally with ketamine (65 mg/kg), xylazine (7 mg/kg) and acepromazine (2 mg/kg)... Thresholds were interpolated between the lowest stimulus level …	129P2/OlaHsd * C57BL/6 * CBA	Homozygous	CKO	ABR	PMID: 24333301	Hearing loss
GJB2	2706	Gjb2	14619	92.9204	AD;AR	Tg(Pgk1-cre)1Lni/Gjb2<tm2.2Kwi>/Gjb2<+>	ABR thresholds and recordings of the EP. Hearing thresholds C57BL/6 (A) and 129Sv (B). Average ABR thresholds of Cx26+/S17F mice [gray; n ¼ 9 (C57BL/6); n ¼ 6 (129Sv)] and Cx26+/+ mice [black; n ¼ 13 (C57BL/6); n ¼ 6 (129Sv)] are shown. Thresholds in heterozygous mice were significantly elevated [P < 0.05 (independent two-sample, two-tailed t-test)], except for the C57BL/6 background at 24 and 32…	129/Sv * 129P2/OlaHsd * BALB/c * C57BL/6	Heterozygous	KI	ABR	PMID: 20926451	Hearing loss
GJB2	2706	Gjb2	14619	92.9204	AD;AR	Gjb2<tm1Mony>	Significant hearing loss was observed at specific frequencies. Severe cochlear damage was reported in homozygous KO mice.	129S1/Sv * 129X1/SvJ	Homozygous	KO	ABR	PMID: 14686892	Hearing loss
GJB3	2707	Gjb3	14620	82.5926	AD	Gjb3<tm1.1(KOMP)Vlcg>	Abnormal auditory brainstem response	C57BL/6NCrl	Heterozygous	KO	ABR	IMPC	Hearing loss	Hearing Loss
GJB6	10804	Gjb6	14623	95.4023	AD;AR	Gjb6<tm1Kwi>	Severe hearing impairment with no ABR responses in adult homozygous mice. Young homozygous mice exhibited significantly elevated thresholds.	129P2/OlaHsd * C57BL/6	Homozygous	KO	ABR	PMID: 12490528	Hearing loss	Hearing Loss
GJB6	10804	Gjb6	14623	95.4023	AD;AR	Gjb6<tm1Kwi>	Severe hearing loss was observed with no detectable ABR responses in adult homozygous mice.	129P2/OlaHsd * C57BL/6J	Homozygous	KO	ABR	PMID: 12911759	Hearing loss
GJB6	10804	Gjb6	14623	95.4023	AD;AR	Gjb6<tm1Kwi>/Gjb6<+>	Severe hearing loss was observed with no detectable ABR responses in adult homozygous mice.	129P2/OlaHsd * C57BL/6J	Heterozygous	KO	ABR	PMID: 12911759	Hearing loss
GJB6	10804	Gjb6	14623	95.4023	AD;AR	Gjb6<tm1Kwi>	Restoration of Cx26 in Cx30 KO mice completely rescued hearing, preventing hair cell death and restoring normal auditory sensitivity.	129P2/OlaHsd * C57BL/6	Homozygous	KO	ABR	PMID: 17227867	Hearing loss
GJB6	10804	Gjb6	14623	95.4023	AD;AR	Gjb6<tm1Kwi>	Severe congenital hearing impairment was observed due to the absence of endocochlear potential. ABR thresholds were significantly elevated.	129P2/OlaHsd * C57BL/6	Homozygous	KO	ABR	PMID: 17400755	Hearing loss
GJB6	10804	Gjb6	14623	95.4023	AD;AR	Gjb6<tm1Kwi>	Moderate hearing loss with a 15 dB increase in hearing thresholds in homozygous mice.	129P2/OlaHsd	Homozygous	KI	ABR	PMID: 20858605	Hearing loss
GJB6	10804	Gjb6	14623	95.4023	AD;AR	Gjb6<tm1.1Fama>	Moderate hearing loss with a 15 dB increase in hearing thresholds in homozygous mice.	129P2/OlaHsd * C57BL/6 * SJL	Homozygous	KI	ABR	PMID: 20858605	Hearing loss
GJB6	10804	Gjb6	14623	95.4023	AD;AR	Gjb6<tm2.2Kwi>	Altered hearing profile with mild hearing impairment in homozygous mice was reported.	129P2/OlaHsd * BALB/c * C57BL/6 * CD-1 * SJL	Homozygous	KI	ABR & DPOAE	PMID: 24685692	Hearing loss
GPSM2	29899	Gpsm2	76123	91.2281	AR	Gpsm2<tm1.2Fuma>	Previously described mice bearing mutations in Lgn either removed exon 5 (Tarchini et al. 2013) or removed exons 5–7 and were conditional for inner ear expression using Foxg1-Cre (Ezan et al. 2013); both are predicted to truncate the protein after the third TPR motif (Fig. 2a). The hearing status of these mutants was not addressed.When probed by auditory brainstem recordings, Cx30T5M/T5M mice exh…	C57BL/6 * C57BL/6NCrlj * CBA/JNCrlj	Homozygous	KO	ABR	PMID: 26662512; MGI	Hearing loss	Hearing Loss
GPSM2	29899	Gpsm2	76123	91.2281	AR	Gpsm2<tm1.2Fuma>	Homozygous LGN knockout mice showed increased ABR thresholds, indicating significant hearing impairment associated with abnormal hair bundle morphology.	C57BL/6 * C57BL/6NCrlj * CBA/JNCrlj	Homozygous	CKO	ABR	PMID: 18084280	Hearing loss
GPSM2	29899	Gpsm2	76123	91.2281	AR	Gpsm2<tm1a(EUCOMM)Wtsi>	ABR thresholds were significantly elevated in Lgn mutant mice, reflecting severe structural defects in the stereocilia bundle of cochlear hair cells.	C57BL/6-Gpsm2<tm1a(EUCOMM)Wtsi>	Homozygous	CKO	ABR	PMID: 27660326	Hearing loss
GPSM2	29899	Gpsm2	76123	91.2281	AR	Gpsm2<tm1a(EUCOMM)Wtsi>	Loss of LGN function led to a severe hearing impairment, characterized by altered stereocilia morphology and loss of directional sensitivity.	C57BL/6-Gpsm2<tm1a(EUCOMM)Wtsi>	Homozygous	KO	ABR	PMID: 24135232	Hearing loss
GRAP	10750	Grap	71520	92.1659	AR	NA	There was no description of hearing in mice	NA	NA	NA	NA	NA	Not available	No Auditory Testing
GREB1L	80000	Greb1l	381157	90.4316	AD	Greb1l<em1(IMPC)J>	There was no significant difference in ABR threshold between the experimental group and the control group	C57BL/6NJ	Homozygous	KO	ABR	IMPC	Normal hearing	No Hearing Loss Evidence
GRHL2	79977	Grhl2	252973	94.72	AD;AR	Grhl2<em1(IMPC)Mbp>	There was no significant difference in ABR threshold between the experimental group and the control group	C57BL/6NCrl	Heterozygous	KO	ABR	IMPC	Normal hearing	No Hearing Loss Evidence
GRXCR1	389207	Grxcr1	433899	92.4138	AR	Grxcr1<pi>	Auditory brainstem response analysis indicated that both mutants were profoundly deaf.	B6.C3-Grxcr1<pi>/J	Homozygous	KO	ABR	PMID: 11276175	Hearing loss	Hearing Loss
GRXCR1	389207	Grxcr1	433899	92.4138	AR	Grxcr1<pi-tde>	Homozygotes show head-tossing and circling and have raised thresholds for cochlear nerve responses to sound.	Not Specified	Homozygous	KO	ABR	PMID: 12405956	Hearing loss
GRXCR1	389207	Grxcr1	433899	92.4138	AR	Grxcr1<pi-Tg(Eno2-Gabrb3)0370Brll>	Auditory brainstem response (ABR) analysis revealed profound hearing loss in all three pirouette models.	C3H * C57BL/6J	Homozygous	KI	ABR	PMID: 15347914	Hearing loss
GRXCR1	389207	Grxcr1	433899	92.4138	AR	Grxcr1<pi-3J>	Profound deafness in homozygous pirouette mice was identified, associated with distinct pathologies in stereocilia.	BKS(Cg)-Grxcr1<pi-3J>/J	Homozygous	KO	ABR	PMID: 20137774	Hearing loss
GRXCR1	389207	Grxcr1	433899	92.4138	AR	Grxcr1<pi-2J>	Profound deafness in homozygous pirouette mice was identified, associated with distinct pathologies in stereocilia.	DBA/2J-Grxcr1<pi-2J>/J	Homozygous	KO	ABR	PMID: 20137774	Hearing loss
GRXCR1	389207	Grxcr1	433899	92.4138	AR	Grxcr1<mpc265H>	Deafness and vestibular defects	BALB/c * C3H/HeH * C57BL/6J	Homozygous	Single point mutation	ABR	PMID: 27534441	Hearing loss
GRXCR1	389207	Grxcr1	433899	92.4138	AR	Grxcr1<em1(IMPC)J>	Abnormal auditory brainstem response	C57BL/6NJ	Homozygous	KO	ABR	IMPC	Hearing loss
GRXCR2	643226	Grxcr2	332309	81.0484	AR	Grxcr2<tm1Dck>	Homozygous Grxcr2 deletion mutants exhibit significant hearing loss by 3 weeks of age	B6.Cg-Grxcr2<tm1Dck>	Homozygous	KO	ABR	PMID: 30157177	Hearing loss	Hearing Loss
GRXCR2	643226	Grxcr2	332309	81.0484	AR	Grxcr2<tm1.1Dck>	Homozygous Grxcr2 deletion mutants exhibit significant hearing loss by 3 weeks of age	B6.Cg-Grxcr2<tm1.1Dck>	Homozygous	KO	ABR	PMID: 30157177	Hearing loss
GRXCR2	643226	Grxcr2	332309	81.0484	AR	Grxcr2<tm1.1Dck>	Homozygous Grxcr2 deletion mutants exhibit significant hearing loss by 3 weeks of age	C57BL/6 * FVB/NJ	Homozygous	KO	ABR	PMID: 30157177	Hearing loss
GRXCR2	643226	Grxcr2	332309	81.0484	AR	Grxcr2<em1Bzha>	Neither Grxcr2D46/D46 nor Grxcr2D85/D85 mice could respond to the ~80-dB sound stimuli, suggesting that they were profoundly deaf.	NA	Homozygous	KO	ABR	PMID: 30380417	Hearing loss
GRXCR2	643226	Grxcr2	332309	81.0484	AR	Grxcr2<em2Bzha>	Neither Grxcr2D46/D46 nor Grxcr2D85/D85 mice could respond to the ~80-dB sound stimuli, suggesting that they were profoundly deaf.	NA	Homozygous	KO	ABR	PMID: 30380417	Hearing loss
GRXCR2	643226	Grxcr2	332309	81.0484	AR	Grxcr2<em3Bzha>	Mice harboring Grxcr2 mutations exhibit moderate hearing loss at lower frequencies and severe hearing loss at higher frequencies.	NA	Homozygous	KO	ABR	PMID: 34026762	Hearing loss
GSDME	1687	Gsdme	54722	71.5726	AD	Gsdme<tm1Ant>	To test the hearing impairment, frequency-specific Auditory Brainstem Response (ABR) measurements were performed at different ages in two genetic backgrounds (C57Bl/6J and CBA/Ca), but no differences between Dfna5-/- and Dfna5+/+ mice could be demonstrated.	NA	Homozygous	KO	ABR	PMID: 16023581	Normal hearing	No Hearing Loss Evidence
GSDME	1687	Gsdme	54722	71.5726	AD	Gsdme<tm1Ant>	To test the hearing impairment, frequency-specific Auditory Brainstem Response (ABR) measurements were performed at different ages in two genetic backgrounds (C57Bl/6J and CBA/Ca), but no differences between Dfna5-/- and Dfna5+/+ mice could be demonstrated.	CBACa.129P2-Gsdme<tm1Ant>	Homozygous	KO	ABR	PMID: 16023581	Normal hearing
GSDME	1687	Gsdme	54722	71.5726	AD	Gsdme<tm1Ant>/Pjvk<tm1Ugds>	ABRs and ipsilateral stapedial reflexes were absent in all four subjects from family 705 and two subjects from family 312.	129P2/OlaHsd * 129S2/SvPas * BALB/c * C57BL/6 * CBA/Ca	Homozygous	KI	ABR	PMID: 16804542	Normal hearing
HARS1	3035	Hars1	15115	94.8919	AR	Hars1<mpc231H>/Hars1<mpc231H>	Deafness	BALB/c * C3H/HeH * C57BL/6J	Homozygous	Single point mutation	ABR	PMID: 27534441	Hearing loss	Hearing Loss
HARS2	23438	Hars2	70791	84.1897	AR	Hars2<Loxp/Loxp;Gfi1Cre/+ mice (Hars2 CKO mice)>	ABR thresholds of the Hars2 CKO mice were initially indistinguishable from that of the littermate Hars2+/+; Gfi1Cre controls at P21 (Figure 2A), but gradually elevated at P30 and P45 and rapidly reached profoundly deaf before P60.	NA	Homozygous	CKO	ABR	PMID: 34975414	Hearing loss	Hearing Loss
HARS2	23438	Hars2	70791	84.1897	AR	Hars2<em1(IMPC)J>	Abnormal auditory brainstem response	C57BL/6NJ	Heterozygous	KO	ABR	IMPC	Hearing loss
HGF	3082	Hgf	15234	90.6593	AR	Hgf<tm1.1Tbf>	homozygous Hgfdel10Neo KI mice displayed profound hearing loss at 4 weeks of age (Fig. 4A), which was unchanged at 8 and 25 weeks. No significant differences in ABR thresholds were seen between heterozygotes or WT littermates. Homozygous Hgfdel10Neo KI mice had significantly reduced DPOAEs at 8 weeks, indicating pathology likely involving OHC loss (Fig. 5A). In the Hgfdel10 mouse line, homozygous…	B6.Cg-Hgf<tm1.1Tbf>/Tbf	Homozygous	KI	ABR	PMID: 32152201	Hearing loss	Hearing Loss
HOMER2	9455	Homer2	26557	94.4606	AD	Homer2<em1(IMPC)J>	Abnormal auditory brainstem response	C57BL/6NJ	Homozygous	KO	ABR	IMPC	Hearing loss	Hearing Loss
HSD17B4	3295	Hsd17b4	15488	86.2772	AR	Hsd17b4<em1(IMPC)Tcp>	Abnormal auditory brainstem response	C57BL/6NCrl	Homozygous	KI	ABR	IMPC	Hearing loss	Hearing Loss
IFNLR1	163702	Ifnlr1	242700	60	AD	Ifnlr1<tm1a(EUCOMM)Wtsi>	There was no significant difference in ABR threshold between the experimental group and the control group	C57BL/6N	Homozygous	KO	ABR	IMPC	Normal hearing	No Hearing Loss Evidence
ILDR1	286676	Ildr1	106347	79.1209	AR	Ildr1<Gt(D178D03)Wrst>	To investigate the effect of ILDR1 loss on hearing in Ildr1w−/− mice, we measured ABRs at four frequencies (8, 16, 32 and 40 kHz) (Fig. 4A). Ildr1w−/− mice have severe hearing loss by the second postnatal week, shortly after the onset of hearing in wild-type mice, compared with both Ildr1w+/+ and Ildr1w+/− littermates. By 8 weeks of age, the hearing loss is profound in homozygous mutant mice (Fig…	129S2/SvPas * Swiss Webster	Homozygous	KO	ABR & DPOAE	PMID: 25217574	Hearing loss	Hearing Loss
ILDR1	286676	Ildr1	106347	79.1209	AR	Ildr1<tm1(KOMP)Wtsi>	To investigate the effect of ILDR1 loss on hearing in Ildr1w−/− mice, we measured ABRs at four frequencies (8, 16, 32 and 40 kHz) (Fig. 4A). Ildr1w−/− mice have severe hearing loss by the second postnatal week, shortly after the onset of hearing in wild-type mice, compared with both Ildr1w+/+ and Ildr1w+/− littermates. By 8 weeks of age, the hearing loss is profound in homozygous mutant mice (Fig…	C57BL/6N	Homozygous	KO	ABR & DPOAE	PMID: 25217574	Hearing loss
ILDR1	286676	Ildr1	106347	79.1209	AR	Ildr1<tm1.1Lwa>	ABR thresholds were elevated in mutant mice compared to wild-type controls. DPOAE responses were absent in homozygous KI mice.	129S6/SvEvTac * C57BL/6	Homozygous	KI	ABR & DPOAE	PMID: 25819842	Hearing loss
ILDR1	286676	Ildr1	106347	79.1209	AR	Ildr1<tm1(KOMP)Wtsi>	Cx26 KO mice showed significantly elevated ABR thresholds at all frequencies tested, indicative of profound hearing loss.	C57BL/6N	Homozygous	KO	ABR	PMID: 25822906	Hearing loss
KARS1	3735	Kars1	85305	90.1173	AR	NA	There was no description of hearing in mice	NA	NA	NA	NA	NA	Not available	No Auditory Testing
KCNE1	3753	Kcne1	16509	75.969	AR	Kcne1<pkr>	Auditory brainstem recordings at 5 weeks of age confirmed that the mutants from the CBA/J backcross and the CAST/Ei intercross were profoundly and bilaterally deaf.	C57BL/10J-Kcne1<pkr>	Homozygous	Spontaneous	ABR	PMID: 11003695	Hearing loss	Hearing Loss
KCNE1	3753	Kcne1	16509	75.969	AR	Kcne1<pkr>	The purpose of this research was to identify vestibular deficits in mice using linear vestibular evoked potentials (VsEPs). VsEP thresholds, peak latencies, and peak amplitudes from 24 strains with known genetic mutations and 6 inbred background strains were analyzed and descriptive statistics generated for each strain. Response parameters from mutant homozygotes were compared with heterozygote a…	C57BL/10J-Kcne1<pkr>	Homozygous	Spontaneous	VsEP	PMID: 16235133	Hearing loss
KCNE1	3753	Kcne1	16509	75.969	AR	Kcne1<pkr>/Kcne1<+>	The purpose of this research was to identify vestibular deficits in mice using linear vestibular evoked potentials (VsEPs). VsEP thresholds, peak latencies, and peak amplitudes from 24 strains with known genetic mutations and 6 inbred background strains were analyzed and descriptive statistics generated for each strain. Response parameters from mutant homozygotes were compared with heterozygote a…	C57BL/10J-Kcne1<pkr>	Heterozygous	Spontaneous	VsEP	PMID: 16235133	Hearing loss
KCNE1	3753	Kcne1	16509	75.969	AR	Kcne1<tm1Sfh>	IsK−/− mutant mice showed no vestibular function, with degeneration of vestibular hair cells and complete absence of auditory-evoked brainstem responses.	129S1/Sv	Homozygous	KO	ABR	PMID: 15243133	Hearing loss
KCNE1	3753	Kcne1	16509	75.969	AR	Kcne1<tm1Sfh>	kcne1 knock-out mice showed bilateral deafness from birth due to the absence of potassium secretion into the endolymph.	129S1/Sv	Homozygous	KO	ABR	PMID: 11223304	Hearing loss
KCNE1	3753	Kcne1	16509	75.969	AR	Kcne1<tm1b(EUCOMM)Hmgu>	Abnormal auditory brainstem response	C57BL/6N	Homozygous	KO	ABR	IMPC	Hearing loss
KCNJ10	3766	Kcnj10	16513	99.2084	AR	Kcnj10<tm1Lst>	Startle response experiments suggest that Kir4.13/3 mice are profoundly deaf, whereas Kir4.1+/3 mice react like wild-type mice to acoustic stimuli.	129S1/Sv * C57BL/6J	Homozygous	KO	Startle response	PMID: 12618319	Hearing loss	Hearing Loss
KCNJ10	3766	Kcnj10	16513	99.2084	AR	Kcnj10<tm1Lst>	In homozygous mutant mice the EP was abolished, consistent with an essential role of the KCNJ10 K+ channel. The absence of an EP was associated with greatly compromised hearing as determined by the absence of a Preyer reflex, which is consistent with an auditory brain stem response threshold >81 dB.	129S1/Sv * C57BL/6J	Homozygous	KO	ABR	PMID: 11788352	Hearing loss
KCNQ1	3784	Kcnq1	16535	88.0178	AR	Kcnq1<tm1Apf>	The wild-type mice showed an average hearing threshold of 59 dB (±7.7 dB), and heterozygotes showed a threshold of 49 dB (±12.5 dB). This difference was not statistically significant. All four homozygotes for the Kvlqt1 mutation exhibited no response by ABR to the maximum level (>95 dB) of acoustic stimulation.	129P2/OlaHsd * C57BL/6	Homozygous	KO	ABR	PMID: 11120752	Hearing loss	Hearing Loss
KCNQ1	3784	Kcnq1	16535	88.0178	AR	Kcnq1<tm1Kpfe>	The Kcnq1−/− mice are deaf, exhibiting ABR thresholds significantly elevated compared to wild-type mice, and display gross anatomical disruptions in cochlear structures due to a drastic reduction in endolymph volume.	129S1/Sv * 129X1/SvJ * C57BL/6	Homozygous	KO	ABR	PMID: 11226272	Hearing loss
KCNQ1	3784	Kcnq1	16535	88.0178	AR	Kcnq1<tm2Kpfe>	Mice homozygous for T311I display severe hearing impairment, as ABR waveforms were absent even at maximum stimulus intensities, accompanied by gross inner ear morphological abnormalities.	129S1/Sv * 129X1/SvJ * C57BL/6 * FVB/N	Homozygous	KI	ABR	PMID: 15498462	Hearing loss
KCNQ1	3784	Kcnq1	16535	88.0178	AR	Kcnq1<tm1Apf>	Auditory brainstem recordings from Kcnq1 knockout animals have thresholds that are elevated beyond the acoustic limits of the equipment used, whereas heterozygote and wild-type mice have measurable hearing.	129P2/OlaHsd * C57BL/6	Homozygous	KO	ABR	PMID: 15891643	Hearing loss
KCNQ4	9132	Kcnq4	60613	96.8345	AD	Kcnq4<tm1.1Tjj>	Both Kcnq4 / and Kcnq4dn/dn animals thereafter developed a significant hearing loss.	129/Sv * C57BL/6	Homozygous	KI	ABR	PMID: 16437162	Hearing loss	Hearing Loss
KCNQ4	9132	Kcnq4	60613	96.8345	AD	Kcnq4<tm1.2Tjj>	Auditory brainstem responses to clicks with an upper frequency limit of 5.5 kHz were used to determine hearing thresholds of mice. Kcnq4−/− animals showed progressive hearing loss, and DPOAEs could be recorded albeit with lower amplitude.	129/Sv * C57BL/6	Homozygous	KI	ABR	PMID: 16437162	Hearing loss
KCNQ4	9132	Kcnq4	60613	96.8345	AD	Kcnq4<tm1.2Tjj>/Kcnq4<+>	Auditory brainstem responses to clicks with an upper frequency limit of 5.5 kHz were used to determine hearing thresholds of mice. Kcnq4−/− animals showed progressive hearing loss, and DPOAEs could be recorded albeit with lower amplitude.	129/Sv * C57BL/6	Heterozygous	KI	ABR	PMID: 16437162	Hearing loss
KITLG	4254	Kitl	17311	82.7839	AD;AR	Kitl<Sl>/Kitl<Sl-d>	In older mutants the hearing thresholds increased mainly at high frequencies so that in 3-month-old mutants the averaged hearing thresholds were shifted by approximately 50 dB at low frequencies and by 65-70 dB at frequencies from 20 to 31.5 kHz. In 8-month-old mutant mice it was not possible to record any response to sound stimulation except in one animal where small residual potentials were rec…	CBA	Heterozygous	Spontaneous	ABR	PMID: 2380119	Hearing loss	Hearing Loss
LARS2	23395	Lars2	102436	86.4895	AR	NA	There was no description of hearing in mice	NA	NA	NA	NA	NA	Not available	No Auditory Testing
LHFPL5	222662	Lhfpl5	328789	98.1735	AR	Lhfpl5<hscy>	None of the hscy hscy mutant mice tested showed any response to auditory stimuli up to 110 dB sound pressure level.	B6(MOR)-Tmhshscy/J * CAST/Ei	Homozygous	Spontaneous	ABR	PMID: 15905332; MGI	Hearing loss	Hearing Loss
LHFPL5	222662	Lhfpl5	328789	98.1735	AR	Lhfpl5<hscy>	The hearing ability of both mutant and control mice was measured by using ABR thresholds. We tested 15 mutant and 9 control mice between 26 and 131 days of age. None of the hscy/hscy mutant mice tested showed any response to auditory stimuli up to 11 dB sound pressure level. The ABR thresholds of control mice were in the range of normal hearing.	involves: B6(MOR)-Tmhs<hscy>/J * CAST/Ei	Homozygous	Spontaneous	ABR	PMID: 15905332	Hearing loss
LHFPL5	222662	Lhfpl5	328789	98.1735	AR	Lhfpl5<hscy-2J>	The two Tmhshscy-2J mutants evaluated for hearing by ABR at 32 days of age showed no response to auditory stimuli up to 1 dB SPL, indicating that they are profoundly deaf.	C57BL/6J-Lhfpl5<hscy-2J>/J	Homozygous	Single point mutation	ABR	PMID: 17876667	Hearing loss
LHFPL5	222662	Lhfpl5	328789	98.1735	AR	Lhfpl5<tm1Kjn>	The two Tmhshscy-2J mutants evaluated for hearing by ABR at 32 days of age showed no response to auditory stimuli up to 1 dB SPL, indicating that they are profoundly deaf.	B6.129-Lhfpl5<tm1Kjn>/Kjn	Homozygous	Single point mutation	ABR	PMID: 17876667	Hearing loss
LHFPL5	222662	Lhfpl5	328789	98.1735	AR	Lhfpl5<em1Phua>	(G, H) Representative ABR traces elicited by click stimuli (G) and ABR thresholds in response to pure tones (H) in P28–P32 Tmc1+/+ mice (n = 3) and Tmc1FLAG/FLAG mice (n= 3). Oligo donor, a DNA oligo for precisely inserting FLAG tag before the stop codon by using homology-directed repair; ORF, open reading frame. C, D) The BamHI site was used for genotyping. Representative ABR traces elicited by …	NA	Homozygous	KO	ABR & DPOAE	PMID: 30808210	Hearing loss
LMX1A	4009	Lmx1a	110648	97.1204	AD	Lmx1a<dr-10J>	Hearing as assessed by ABR of two mice homozygous for the dr10J mutation and two littermate controls determined that the mutants were deaf and control littermates retained normal hearing.	129P3/J-Lmx1a<dr-10J>/J	Homozygous	Spontaneous	ABR	MGI: J:128476	Hearing loss	Hearing Loss
LMX1A	4009	Lmx1a	110648	97.1204	AD	Lmx1a<mtl>	mtl mouse: Mean ABR thresholds (± standard deviation) plots for mtl/mtl compared to +/+ tested at 6–7 weeks of age (upper panel) and plots showing the mean ABR thresholds of mice with genotypes +/+, +/bsd and bsd/bsd around 6 weeks of age (lower panel). bsd mouse: Mean ABR thresholds (± standard deviation) are plotted for the complementation test at 16 weeks old. Clicks and tones were presented u…	129S5/SvEvBrd	Homozygous	KI	ABR	PMID: 23226461	Hearing loss
LMX1A	4009	Lmx1a	110648	97.1204	AD	Lmx1a<bsd>	mtl mouse: Mean ABR thresholds (± standard deviation) plots for mtl/mtl compared to +/+ tested at 6–7 weeks of age (upper panel) and plots showing the mean ABR thresholds of mice with genotypes +/+, +/bsd and bsd/bsd around 6 weeks of age (lower panel). bsd mouse: Mean ABR thresholds (± standard deviation) are plotted for the complementation test at 16 weeks old. Clicks and tones were presented u…	129S5/SvEvBrd	Homozygous	KI	ABR	PMID: 23226461	Hearing loss
LMX1A	4009	Lmx1a	110648	97.1204	AD	Lmx1a<bsd>/Lmx1a<mtl>	mtl mouse: Mean ABR thresholds (± standard deviation) plots for mtl/mtl compared to +/+ tested at 6–7 weeks of age (upper panel) and plots showing the mean ABR thresholds of mice with genotypes +/+, +/bsd and bsd/bsd around 6 weeks of age (lower panel). bsd mouse: Mean ABR thresholds (± standard deviation) are plotted for the complementation test at 16 weeks old. Clicks and tones were presented u…	129S5/SvEvBrd	Heterozygous	KI	ABR	PMID: 23226461	Hearing loss
LOXHD1	125336	Loxhd1	240411	91.553	AR	Loxhd1<sba>	Auditory brainstem responses (ABRs) demonstrated that homozygous samba mice were hearing impaired by 3 weeks of age	C57BL/6J	Homozygous	Single point mutation	ABR	PMID: 19732867	Hearing loss	Hearing Loss
LOXHD1	125336	Loxhd1	240411	91.553	AR	Loxhd1<sba>	Measurement of the ABR , with auditory thresholds >90 dB	C57BL/6J	Homozygous	Single point mutation	ABR & Startle response	PMID: 17329413	Hearing loss
LOXHD1	125336	Loxhd1	240411	91.553	AR	Loxhd1<mpc188H>	Deafness	BALB/c * C3H/HeH * C57BL/6J	Homozygous	Single point mutation	ABR	PMID: 27534441	Hearing loss
LOXHD1	125336	Loxhd1	240411	91.553	AR	Loxhd1<mpc231H>	Deafness	BALB/c * C3H/HeH * C57BL/6J	Homozygous	Single point mutation	ABR	PMID: 27534441	Hearing loss
LOXHD1	125336	Loxhd1	240411	91.553	AR	Loxhd1<tm1.1Ngt>	We then confirmed that the Loxhd1T138X/T138X animals exhibited hearing loss by measuring ABRs and DPOAEs (Fig. 4A–E). By P21, Loxhd1T138X/T138X animals exhibited thresholds that were elevated to at least 7 dB SPL for ABR and 6 dB SPL for DPOAE across frequencies, indicating severe hearing loss, and both IHCs and OHCs were affected, similar to the results obtained for our Loxhd1Sba/Sba mice.	NA	Homozygous	KI	ABR & DPOAE	PMID: 33707295	Hearing loss
LRP5	4041	Lrp5	16973	93.87	AD;AR	NA	There was no description of hearing in mice	NA	NA	NA	NA	NA	Not available	No Auditory Testing
LRTOMT	220074	Tomt	791260	92.6357	AR	Tomt<m1Btlr>	ABR thresholds in wild-type mice were at about 40 dB and above 90 dB in the mutants, demonstrating that add mice are profoundly deaf . The DPOAE levels of wild-type mice increased with the stimulus intensity at a given frequency, whereas DPOAE levels in add mutants were within noise level.	C3H/HeN * C57BL/6J	Homozygous	Single point mutation	ABR & DPOAE	PMID: 18794526	Hearing loss	Hearing Loss
LRTOMT	220074	Tomt	791260	92.6357	AR	Tomt<m1Btlr>	Formal behavioral and electrophysiological tests of 8-weekold add mice revealed several abnormalities. A defective auditory startle response was noted (Fig. 2A), suggesting that the mice might be hearing impaired. We therefore established auditory thresholds by measuring the auditory brainstem response (ABR). Click stimuli were applied to mice starting with 90 db and then decreasing the intensity…	C57BL/6J-Tomt<m1Btlr>	Homozygous	Single point mutation	ABR & DPOAE	PMID: 18794526	Hearing loss
LRTOMT	220074	Tomt	791260	92.6357	AR	Tomt<em1(IMPC)Tcp>	Abnormal auditory brainstem response	C57BL/6NCrl	Homozygous	KO	ABR	IMPC	Hearing loss
MAP1B	4131	Map1b	17755	90.9238	AD	Map1b+/–	In particular, Map1b+/– mice at the age of 4 weeks exhibited hearing impairment, evidenced by higher ABR thresholds than WT mice. Hearing impairment in mutant mice slowly progressed at the age of 8, 16, and 32 weeks, and these mice had elevated thresholds for all tested stimuli, as compared with WT mice.	NA	Heterozygous	KO	ABR	PMID: 33268592	Hearing loss	Hearing Loss
MARVELD2	153562	Marveld2	218518	87.4552	AR	Marveld2<tm1.1Sria>	TricR497X/R497X mice have rapidly progressing hearing loss and are profoundly deaf by P30	129X1/SvJ * C57BL/6J	Homozygous	KI	ABR & DPOAE	PMID: 23979167	Hearing loss	Hearing Loss
MARVELD2	153562	Marveld2	218518	87.4552	AR	Marveld2<tm1.1Sria>/Marveld2<+>	At P16–P17, the Tric+/+ and TricR497X/+ mice generated similar DPOAEs. However, the TricR497X/R497X mice had attenuated DPOAEs of varying degrees compared with those of the controls, although the amplitudes of the emissions were often discernible from the noise floor (Figure 2D). Taken together with ABRs, these results suggest that hearing loss in TricR497X/R497X mice is likely to result from per…	129X1/SvJ * C57BL/6J	Heterozygous	KI	ABR & DPOAE	PMID: 23979167	Hearing loss
MARVELD2	153562	Marveld2	218518	87.4552	AR	Marveld2<tm1Sats>	We then measured hearing using the auditory brainstem response (ABR), a sound-induced potential in the auditory pathway from the cochlea to brainstem, on P14 when the hearing function is initially detectable in wild-type mice. P14-Tric−/− mice exhibited severe hearing loss, with a click ABR threshold of 87.5 ± 3.2 dB sound pressure level (SPL; n = 16), which was significantly higher compared with…	B6.Cg-Marveld2<tm1Sats>	Homozygous	KO	ABR & DPOAE	PMID: 26677943	Hearing loss
MARVELD2	153562	Marveld2	218518	87.4552	AR	Marveld2<tm1b(EUCOMM)Wtsi>	Abnormal auditory brainstem response	C57BL/6NTac	Homozygous	KO	ABR	IMPC	Hearing loss
MCM2	4171	Mcm2	17216	96.0177	AD	NA	There was no description of hearing in mice	NA	NA	NA	NA	NA	Not available	No Auditory Testing
MET	4233	Met	17295	88.9209	AR	NA	There was no description of hearing in mice	NA	NA	NA	NA	NA	Not available	No Auditory Testing
MIR96	407053	Mir96	723886	97.4359	AD	Mir96<tm3Wtsi>	Mir96+13G>A heterozygous mice have normal hearing while Mir96+14C>A heterozygous mice exhibit progressive hearing loss Mir96+13G>A heterozygotes have normal waveforms and retain normal hearing on a different genetic background and when subjected to noise	NA	Homozygous	KI	ABR	PMID: 39434156	Hearing loss	Hearing Loss
MIR96	407053	Mir96	723886	97.4359	AD	Mir96<tm3.1Wtsi>	Mir96+13G>A heterozygous mice have normal hearing while Mir96+14C>A heterozygous mice exhibit progressive hearing loss Mir96+13G>A heterozygotes have normal waveforms and retain normal hearing on a different genetic background and when subjected to noise	NA	Homozygous	KI	ABR	PMID: 39434156	Hearing loss
MIR96	407053	Mir96	723886	97.4359	AD	Mir96<tm2.2(IMPC)Wtsi>	Abnormal auditory brainstem response	C57BL/6N	Homozygous	KO	ABR	IMPC	Hearing loss
MIR96	407053	Mir96	723886	97.4359	AD	Mir96<tm3.2(IMPC)Wtsi>	Abnormal auditory brainstem response	C57BL/6N	Homozygous	KO	ABR	IMPC	Hearing loss
MITF	4286	Mitf	17342	94.4867	AD;AR	Mitf<Mi-wh/+>	Mitf Mi-wh/+ mice have a profound hearing deficit, characterized by elevated auditory brainstem response thresholds, reduced distortion product otoacoustic emissions, absent endocochlear potential, loss of outer hair cells, and stria vascularis abnormalities.	C57BL6	Heterozygous	Spontaneous	ABR	PMID: 23020089	Hearing loss	Hearing Loss
MPZL2	10205	Mpzl2	14012	81.3953	AR	Mpzl2 <ko/ko>	Mpzl2-mutant mice showed early-onset progressive HI and significantly increased ABR thresholds in response to click and tone-burst stimuli in the ages studied, when these mice were compared to age-matched C57BL6J, normal hearing wild-type mice.	C57BL6J	Homozygous	KO	ABR	PMID: 29961571	Hearing loss	Hearing Loss
MSRB3	253827	Msrb3	320183	92.4324	AR	Msrb3<tm1Hyk>	Homozygous MsrB32/2 mice were profoundly deaf and had largely unaffected vestibular function,whereas heterozygous MsrB31/2 mice exhibited normal hearing similar to that of wild-type mice.	129 * C57BL/6	Homozygous	KO	ABR	PMID: 24191262	Hearing loss	Hearing Loss
MT-RNR1	4549	mt-Rnr1	17724	78.33	MT	NA	There was no description of hearing in mice	NA	NA	NA	NA	NA	Not available	No Auditory Testing
MYH14	79784	Myh14	71960	91.945	AD	Myh14-/-	Tone burst ABR showed that 5-month-old Myh14-/- mice have high-frequency hearing loss, and the statistics show that there are significant differences.	CBA/CaJ	Homozygous	KO	ABR	PMID: 28101381	Hearing loss	Hearing Loss
MYH9	4627	Myh9	17886	97.0408	AD	Myh9<Gt(Betageo-btk)1Dash>/Myh9+	We further measured the auditory brainstem response and found two of six MYH9+/− mice had hearing losses, whereas the remaining four were comparable to wild-type mice.	129X1/SvJ * C57BL/6	Heterozygous	KO	ABR	PMID: 15555549	Hearing loss	Hearing Loss
MYH9	4627	Myh9	17886	97.0408	AD	Myh9<Gt(RRE342)Byg>/Myh9<+>	To evaluate the hearing of Myh9 heterozygous and wild type mice, we subjected these mice to click and tone pip ABR analysis. Click ABR records responses to clicks composed of multiple frequencies at increasing sound levels, and tone pip ABRrecords responsesto soundscomposedofsingle frequen cies at increasing sound levels. Both types of ABR analyses are used as measures to evaluate overall hearing…	129P2/OlaHsd * C57BL/6	Heterozygous	KO	ABR	PMID: 16630581	Hearing loss
MYH9	4627	Myh9	17886	97.0408	AD	Myh9<Gt(RRE342)Byg>	To evaluate the hearing of Myh9 heterozygous and wild type mice, we subjected these mice to click and tone pip ABR analysis. Click ABR records responses to clicks composed of multiple frequencies at increasing sound levels, and tone pip ABRrecords responsesto soundscomposedofsingle frequen cies at increasing sound levels. Both types of ABR analyses are used as measures to evaluate overall hearing…	129P2/OlaHsd * C57BL/6	Homozygous	KO	ABR	PMID: 16630581	Hearing loss
MYH9	4627	Myh9	17886	97.0408	AD	Myh9<Gt(XA136)Byg>	The ABR thresholds were assessed for both broadband and frequency specific input stimulus with the individual threshold values and the mean threshold values illustrated in Fig. 4A. Comparison of the individual threshold values for broadband and 16 kHz stimuli (representative of the three frequencies that were tested) show presence of three ‘outliers’ within the heterozygotes, Fig. 4A. The heteroz…	NA	Homozygous	KO	ABR & DPOAE	PMID: 17914179	Hearing loss
MYH9	4627	Myh9	17886	97.0408	AD	Myh9<tm1.1Dash>/Myh9<+>	The mean level of ABR thresholds obtained at 2, 4, 8 and 16 KHz were plotted (Figure 5). WT mice showed normal thresholds for evoke stimuli, whereas the thresholds of ABR in R72C+/2 mice were significantly higher at all frequencies. No morphological changes in the inner ears of R72C+/2 mice were observed by light or electron microscopy (data not shown). .ABRmeasurement inR72C+/2mice.Meansandstand…	129S2/SvPas * C57BL/6 * C57BL/6J * CBA	Heterozygous	KI	ABR	PMID: 23976996	Hearing loss
MYH9	4627	Myh9	17886	97.0408	AD	Myh9<tm1.1Dash>	The mean level of ABR thresholds obtained at 2, 4, 8 and 16 KHz were plotted (Figure 5). WT mice showed normal thresholds for evoke stimuli, whereas the thresholds of ABR in R72C+/2 mice were significantly higher at all frequencies. No morphological changes in the inner ears of R72C+/2 mice were observed by light or electron microscopy (data not shown). .ABRmeasurement inR72C+/2mice.Meansandstand…	129S2/SvPas * C57BL/6 * CBA	Homozygous	KI	ABR	PMID: 23976996	Hearing loss
MYH9	4627	Myh9	17886	97.0408	AD	Msrb3<tm1Hyk>	MsrB32/2 miceareprofoundlydeaf.AhearingtestwasperformedusingABRinMsrB3+/2 andMsrB32/2 miceatP2.WaveformsofABRattheclickare represented for MsrB3+/2 (left panel) and MsrB32/2 (right panel) mice. Similar results were obtained from 15 MsrB3+/2 and MsrB32/2 mice.	129 * C57BL/6	Homozygous	KO	ABR	PMID: 24191262	Hearing loss
MYO15A	51168	Myo15a	17910	82.6629	AR	Myo15a<sh2>|Myo6<sv>	Myo15 mice were profoundly deaf at all frequencies tested	B10.HA/(33NX)Sn	Homozygous	KI	ABR	PMID: 12966030	Hearing loss	Hearing Loss
MYO15A	51168	Myo15a	17910	82.6629	AR	Myo15a<sh2>/Myo15a<+>,Myo6<sv>/Myo6<+>	Myo15sh2/sh2 mice were crossed with mice homozygous for severe alleles of both Snell’s waltzer (Myo6sv/sv) and shaker-1 (Myo7a4626SB/4626SB) and for pirouette (pi).F1 doubly hetero zygous animals (þ/ , þ/ ) from all three crosses appeared completely normal, did not circle and showed a normal Preyer reflex to noise. Double heterozygotes and single heterozygotes for each mutation from each cross we…	B10.HA/(33NX)Sn	Heterozygous	KI	ABR	PMID: 20332152	Hearing loss
MYO15A	51168	Myo15a	17910	82.6629	AR	Cdh23<tm1.1Ugds>/Cdh23<tm1.1Ugds>,Myo15a<tm1.1(cre)Ugds>/Myo15a<+>	At P13, these mice lacked identifiable ABR waves for all sound frequencies, even at the highest intensity tested (105 dB SPL).	129S1/SvImJ * C57BL/6J	Homozygous	KO	ABR & DPOAE	PMID: 21436032	Hearing loss
MYO15A	51168	Myo15a	17910	82.6629	AR	Myo15a<tm1.1(cre)Ugds>/Myo15a<+>,Ush1g<tm1.1Ugds>/Ush1g<tm1.1Ugds>	From P15 onward, neither CMs nor DPOAEs could be recorded in Ush1gfl/flMyo15-cre+/− mice at all sound intensities and frequencies tested, indicating that the activity of all OHCs was now severely impaired (Fig. S2B).	129S1/SvImJ * C57BL/6J	Heterozygous	KO	ABR & DPOAE	PMID: 21436032	Hearing loss
MYO15A	51168	Myo15a	17910	82.6629	AR	Myo15a<sh2-J>/Myo15a<tm1.1Jebd>	Auditory brainstem response (ABR) testing was used to measure the hearing thresholds of 6 week old Myo15ΔN/ΔN mice and their littermates at 4, 2 and 48 kHz (Figure 1B). Myo15ΔN/ΔN mice were profoundly deaf at all frequencies tested (Figure 1B). However, around the onset of hearing at 2 weeks, Myo15ΔN/ΔN mice did respond to loud sounds of 75 dB of sound pressure level (dB SPL) at 2 kHz, the most s…	C57BL/6 * C57BLKS * FVB/N	Heterozygous	KI	ABR & DPOAE	PMID: 26302205	Hearing loss
MYO15A	51168	Myo15a	17910	82.6629	AR	Myo15a<tm1.1Jebd>	Auditory brainstem response (ABR) testing was used to measure the hearing thresholds of 6 week old Myo15ΔN/ΔN mice and their littermates at 4, 2 and 48 kHz (Figure 1B). Myo15ΔN/ΔN mice were profoundly deaf at all frequencies tested (Figure 1B). However, around the onset of hearing at 2 weeks, Myo15ΔN/ΔN mice did respond to loud sounds of 75 dB of sound pressure level (dB SPL) at 2 kHz, the most s…	C57BL/6 * FVB/N	Homozygous	KI	ABR & DPOAE	PMID: 26302205	Hearing loss
MYO15A	51168	Myo15a	17910	82.6629	AR	Myo15a<sh2>	Auditory brainstem response (ABR) testing was used to measure the hearing thresholds of 6 week old Myo15ΔN/ΔN mice and their littermates at 4, 2 and 48 kHz (Figure 1B). Myo15ΔN/ΔN mice were profoundly deaf at all frequencies tested (Figure 1B). However, around the onset of hearing at 2 weeks, Myo15ΔN/ΔN mice did respond to loud sounds of 75 dB of sound pressure level (dB SPL) at 2 kHz, the most s…	STOCK Myo15a<sh2>/J	Homozygous	KI	ABR & DPOAE	PMID: 26302205	Hearing loss
MYO15A	51168	Myo15a	17910	82.6629	AR	Myo15a<mpc190H>	Deafness	BALB/c * C3H/HeH * C57BL/6J	Homozygous	Single point mutation	ABR	PMID: 27534441	Hearing loss
MYO15A	51168	Myo15a	17910	82.6629	AR	Myo15a<tm1.1(cre)Ugds>|Myo15a<+>|Clrn1<tm1.1Ugpa>	An early defect of sound-evoked auditory nerve compound action potentials in Clrn1ex4fl/fl Myo15-Cre+/– mice. In Clrn1ex4fl/fl Myo15-Cre+/– mice, the progressive increase in ABR thresholds in a context of normal DPOAEs and hair cell stereocilia morphology until P20 suggested that the postnatal loss of clarin-1 probably affected the normal functioning of IHCs and/or their associated primary audito…	129S1/SvImJ * C57BL/6N	Homozygous	KO	ABR & DPOAE	PMID: 29985171	Hearing loss
MYO1A	4640	Myo1a	432516	87.6318	AD	Myo1a KO	Although a recent report suggests that mutations in Myo1a may result in deafness in humans (Donaudy et al., 2003), KO animals responded well in a startle test and performed normally in balance beam trials, suggesting that hearing and vestibular function were unperturbed.	NA	Homozygous	KO	Startle response	PMID: 15758024	Normal hearing	No Hearing Loss Evidence
MYO1C	4641	Myo1c	17913	96.7074	AD	Y61G Knockin Mice	We confirmed that Y61G and C57BL/6 control mice had normal auditory brainstem responses (ABRs) at >21 days (data not shown).	C57BL/6J	Homozygous	KI	ABR	PMID: 16102537	Normal hearing	No Hearing Loss Evidence
MYO1F	4542	Myo1f	17916	93.7158	AD	NA	There was no description of hearing in mice	NA	NA	NA	NA	NA	Not available	No Auditory Testing
MYO3A	53904	Myo3a	667663	81.4975	AD;AR	Myo3a<tm1.1Mckg>/Myo3a<tm1.1Mckg>	Hearing loss of Myo3a KI/KI mice is significant and progressive. In mutant mice, hearing loss is significant at 2.5 months and progresses first at high frequencies, then at all frequencies.	C57BL/6-Myo3a<tm1.1Mckg>	Homozygous	KI	ABR	PMID: 21165622	Hearing loss	Hearing Loss
MYO3A	53904	Myo3a	667663	81.4975	AD;AR	Myo3a<tm1Pgg>|Myo3b<tm1Pgg>	We generated Myo3a_x0002_/_x0002_ and Myo3b_x0002_/_x0002_ mice (Fig. 6). Hair-bundle organization and structure in auditory organs of both mutant lines appeared to be normal by SEM and confocal fluorescence microscopy; moreover, hearing thresholds were normal, even at 13 months	B6.129-Myo3a<tm1Pgg> Myo3b<tm1Pgg>	Homozygous	KO	ABR	PMID: 26926603	Hearing loss
MYO3A	53904	Myo3a	667663	81.4975	AD;AR	Myo3a<em1Jgao>	Through ABR hearing detection in mutant mice and wild-type mice, we found that the mutant mice exhibited progressive hearing loss. In 6 months, the hearing threshold of the mutant mice increased relative to that of the wild-type mice, whereas the hair cells of the 6-month old mice started to degenerate. At 12 months of age, mutant mice exhibited significantly different hearing threshold and a mor…	NA	Homozygous	KI	ABR	PMID: 30123247	Hearing loss
MYO3A	53904	Myo3a	667663	81.4975	AD;AR	Myo3a<tm1.1Ugds>	Unlike Myo3a−/− and Myo3b−/− mice, Myo3a−/−Myo3b−/− mice were profoundly deaf at 1 mo, with ABR thresholds exceeding 9-dB sound pressure level (SPL) at all frequen cies tested (1, 15, 2, and 32 kHz; P < 1−4; Fig. 1 C). In addition, their DPO AEs were indistinguishable from the noise background, with DPO AE thresholds above the highest test able stimulus intensity, indicating dysfunctional OHCs (F…	NA	Homozygous	KO	ABR & DPOAE	PMID: 26754646	Hearing loss
MYO3A	53904	Myo3a	667663	81.4975	AD;AR	Myo3a<tm1Ugds>	Unlike Myo3a−/− and Myo3b−/− mice, Myo3a−/−Myo3b−/− mice were profoundly deaf at 1 mo, with ABR thresholds exceeding 9-dB sound pressure level (SPL) at all frequen cies tested (1, 15, 2, and 32 kHz; P < 1−4; Fig. 1 C). In addition, their DPO AEs were indistinguishable from the noise background, with DPO AE thresholds above the highest test able stimulus intensity, indicating dysfunctional OHCs (F…	NA	Homozygous	cKO	ABR & DPOAE	PMID: 26754646	Hearing loss
MYO3A	53904	Myo3a	667663	81.4975	AD;AR	Myo3a<tm1b(KOMP)Wtsi>	Abnormal auditory brainstem response	C57BL/6NJ	Homozygous	KO	ABR	IMPC	Hearing loss
MYO6	4646	Myo6	17920	96.4981	AD;AR	Myo6<chl>/Myo6<chl>	Myo6(chl/chl) mice exhibit vestibular dysfunction and profound hearing impairment when first tested at four weeks of age	C57BL/6JAnu	Homozygous	Single point mutation	ABR	PMID: 23485424; MGI; IMPC	Hearing loss	Hearing Loss
MYO6	4646	Myo6	17920	96.4981	AD;AR	Myo6<sv>	Waveforms from an sv/sv mutant (right) and a littermate control (left), both at 3 DAB, in response to an 18-kHz tone burst at varying stimulus intensity levels. 4 ms of the averaged wave form is shown, and the summating potential is the DC offset sustained for the 15-ms duration of the tone burst. For these stimulus conditions, the summating potential is a downward, negative de¯ection. Vertical a…	B10.HA/(33NX)Sn * C57BL/6J	Homozygous	KI	ABR	PMID: 10525338	Hearing loss
MYO6	4646	Myo6	17920	96.4981	AD;AR	Myo15a<sh2>|Myo6<sv>	Myo15sh2/sh2 mice were crossed with mice homozygous for severe alleles of both Snell’s waltzer (Myo6sv/sv) and shaker-1 (Myo7a4626SB/4626SB) and for pirouette (pi).F1 doubly hetero zygous animals (þ/ , þ/ ) from all three crosses appeared completely normal, did not circle and showed a normal Preyer reflex to noise. Double heterozygotes and single heterozygotes for each mutation from each cross we…	B10.HA/(33NX)Sn	Homozygous	KI	ABR	PMID: 12966030	Hearing loss
MYO6	4646	Myo6	17920	96.4981	AD;AR	Myo6<sv>	Myo15sh2/sh2 mice were crossed with mice homozygous for severe alleles of both Snell’s waltzer (Myo6sv/sv) and shaker-1 (Myo7a4626SB/4626SB) and for pirouette (pi).F1 doubly hetero zygous animals (þ/ , þ/ ) from all three crosses appeared completely normal, did not circle and showed a normal Preyer reflex to noise. Double heterozygotes and single heterozygotes for each mutation from each cross we…	B10.HA/(33NX)Sn * C57BL/6J	Homozygous	KI	ABR	PMID: 12966030	Hearing loss
MYO6	4646	Myo6	17920	96.4981	AD;AR	Myo6<sv>|Myo15a<+>|Myo15a<sh2>|Myo6<+>	Myo15sh2/sh2 mice were crossed with mice homozygous for severe alleles of both Snell’s waltzer (Myo6sv/sv) and shaker-1 (Myo7a4626SB/4626SB) and for pirouette (pi).F1 doubly hetero zygous animals (þ/ , þ/ ) from all three crosses appeared completely normal, did not circle and showed a normal Preyer reflex to noise. Double heterozygotes and single heterozygotes for each mutation from each cross we…	B10.HA/(33NX)Sn	Heterozygous	KI	ABR	PMID: 12966030	Hearing loss
MYO6	4646	Myo6	17920	96.4981	AD;AR	Myo6<sv>	The purpose of this research was to identify vestibular deficits in mice using linear vestibular evoked potentials (VsEPs). VsEP thresholds, peak latencies, and peak amplitudes from 24 strains with known genetic mutations and 6 inbred background strains were analyzed and descriptive statistics generated for each strain. Response parameters from mutant homozygotes were compared with heterozygote a…	B6 x STOCK Tyr<c-ch> Bmp5<se> +/+ Myo6<sv>/J	Homozygous	Spontaneous	VsEP	PMID: 16235133	Hearing loss
MYO6	4646	Myo6	17920	96.4981	AD;AR	Myo6<sv>/Myo6<+>	The purpose of this research was to identify vestibular deficits in mice using linear vestibular evoked potentials (VsEPs). VsEP thresholds, peak latencies, and peak amplitudes from 24 strains with known genetic mutations and 6 inbred background strains were analyzed and descriptive statistics generated for each strain. Response parameters from mutant homozygotes were compared with heterozygote a…	B6 x STOCK Tyr<c-ch> Bmp5<se> +/+ Myo6<sv>/J	Heterozygous	Spontaneous	VsEP	PMID: 16235133	Hearing loss
MYO6	4646	Myo6	17920	96.4981	AD;AR	Myo6<twt>	Measurement of the ABR in 3-week-old and 2-month-old animals revealed that the mouse lines are severely hearing impaired, with auditory thresholds of 90 dB (rueda) or >90 dB (twist, pachanga) (Fig. 3 A–C, Table 1).	C57BL/6J	Homozygous	Single point mutation	ABR & Startle response	PMID: 17329413	Hearing loss
MYO6	4646	Myo6	17920	96.4981	AD;AR	Myo6<rsv>	The rsv mice also failed to produce Preyer's ear reflex,which is typical in shaker/waltzer deafness mutants. ABR tests were performed to estimate their hearing abil-ity at P3 (Figs. 1D and 1E), normally an age of completemature hearing sensitivity [11]. Even at the highest in-tensity (9 dBpeSPL), the rsv mutant showed no ABR(Fig. 1E), although unaffected littermate controls showednormal waveforms…	C57BL/6Slc	Homozygous	KI	ABR	PMID: 20224170	Hearing loss
MYO6	4646	Myo6	17920	96.4981	AD;AR	Myo6<Tur>	Auditory-evoked brainstem response (ABR) thresholds confirmed that homozygous mice (n =6) had profound hearing loss at 1 weeks of age (Fig 1), while heterozygous mice (n = 8) showed moderate hearing impairment with an ABR threshold shift to ~5 dB (at lower frequency) and 2 dB (at higher frequency) higher than that of normal mice (n = 6) (Fig 1). However, at 4 weeks of age, heterozygotes (n = 5) d…	NA	Homozygous	KI	ABR	PMID: 27171474	Hearing loss
MYO6	4646	Myo6	17920	96.4981	AD;AR	Myo6<mpc285H>	Deafness and vestibular defects	BALB/c * C3H/HeH * C57BL/6J	Homozygous	Single point mutation	ABR	PMID: 27534441	Hearing loss
MYO6	4646	Myo6	17920	96.4981	AD;AR	Myo7a<mpc142H>	Deafness and vestibular defects	BALB/c * C3H/HeH * C57BL/6J	Homozygous	Single point mutation	ABR	PMID: 27534441	Hearing loss
MYO6	4646	Myo6	17920	96.4981	AD;AR	Myo6<ksv>	ABR waveforms from +/+andksv/ksvmiceat P3.Thewaveformsfromfive miceof each genotype represent the ABRto tone-pip stimuli at the highest sound pressure level (dB SPL) at 4, 8, 16 and 32 kHzandareshownindifferent colors. The locations of ABR peaks I V are indicatedwith ranges(two direction arrows) of the negative wave apex in eachpeak of +/+mice.	B6JJcl.Cg-Myo6<ksv>	Homozygous	KI	ABR	PMID: 28832620	Hearing loss
MYO6	4646	Myo6	17920	96.4981	AD;AR	Myo6<em1Bcgen>	Because p.C442Y in MYO6 is associated with autosomal domi nant nonsyndromic hearing loss in human (Melchionda et al., 21) and myosin VI is required for the proper maturation and function of inner hair cell (IHC) ribbon synapses (Roux et al., 29), we investigated the audiological phenotype of Myo6-C442Y mice. ABRweremeasuredat two, three, six, nine, and twelve weeks after birth. Compared to the wi…	C57BL/6J * CBA/CaJ	Homozygous	KI	ABR	PMID: 31103816	Hearing loss
MYO6	4646	Myo6	17920	96.4981	AD;AR	Myo6<em1Bcgen>/Myo6<+>	Because p.C442Y in MYO6 is associated with autosomal domi nant nonsyndromic hearing loss in human (Melchionda et al., 21) and myosin VI is required for the proper maturation and function of inner hair cell (IHC) ribbon synapses (Roux et al., 29), we investigated the audiological phenotype of Myo6-C442Y mice. ABRweremeasuredat two, three, six, nine, and twelve weeks after birth. Compared to the wi…	C57BL/6J * CBA/CaJ	Heterozygous	KI	ABR	PMID: 31103816	Hearing loss
MYO6	4646	Myo6	17920	96.4981	AD;AR	Myo6<em1(IMPC)Tcp>	Abnormal auditory brainstem response	C57BL/6NCrl	Homozygous	KO	ABR	IMPC	Hearing loss
MYO7A	4647	Myo7a	17921	96.5688	AD;AR	Myo7a<mpc142H>	However, when assessed using auditory-evoked brainstem response (ABR) testing six mice were found to have mildly elevated hearing thresholds at 9 months of age thus indicating an impaired hearing function	BALB/c * C3H/HeH * C57BL/6J	Homozygous	Single point mutation	ABR	PMID: 27534441	Hearing loss	Hearing Loss
MYO7A	4647	Myo7a	17921	96.5688	AD;AR	Myo7a<816SB>	The observations on the original shaker-1 mutation, Myo7ash1, were particularly interesting because they suggest that myosin VIIA may have a role in hair cell function in addition to its role in stereocilia bundle development. The mutant myosin VIIA molecule in these mutants appears to have sufficient activity to support normal early development of the stereocilia bundles, although there are some…	BALB/cRl * 47BS/Rl	Homozygous	KI	CAP	PMID: 9435277	Hearing loss
MYO7A	4647	Myo7a	17921	96.5688	AD;AR	Myo7a<4626SB>	All F1 mice aged between 1 and 3 months exhibited a strong Preyer reflex in response to the sound stimulus (42 Cdh23v F1s and 22 Cdh23v2J F1s; Table 1). However, by 3^5 months of age approximately 30% of Cdh23v2J F1s and approximately 10% of Cdh23vF1s failed to exhibit a Preyer reflex (Table 1). By 7^9 months of age, the proportion of Cdh23v2J F1s without a Preyer reflex remained approximately 30…	BALB/cRl * 47BS/Rl * C3Hf/Rl * C57BL/10Rl * CBA/Ca	Homozygous	Spontaneous	Auditory testing	PMID: 12121736	Hearing loss
MYO7A	4647	Myo7a	17921	96.5688	AD;AR	Myo7a<sh1>	The degenerationof thecochlear potentials started at the higher frequencies. Aday later the low frequencies began to degenerate. Dur¬ ing the next three days the range of the cochlear response is narrowed fromboth ends of the frequency spectrum. At 17daysof age the cochlear potentials areat amaximum. After this, thecochlear potentials begin to degenerate.The degenerationof thecochlearpotentials i…	BALB	Homozygous	KI	ABR	PMID: 14198707	Hearing loss
MYO7A	4647	Myo7a	17921	96.5688	AD;AR	Myo7a<4626SB>/Myo7a<+>	In contrast, CAP thresholds for +/+ +/v mice were significantly raised compared with +/+ +/+ mice at both low (3, 6, and 9 kHz) and high frequencies (15, 18, 24, and 30 kHz; Fig. 1A). Thresholds at 12 kHz did not significantly differ between these two genotypes (p > 0.05; Fig. 1A).	BALB/cRl * 47BS/Rl * CBA/Ca	Heterozygous	Spontaneous	CAP	PMID: 14648237	Hearing loss
MYO7A	4647	Myo7a	17921	96.5688	AD;AR	Myo7a<+>|Cdh23<v>|Cdh23<+>|Myo7a<4626SB>	In contrast, CAP thresholds for +/+ +/v mice were significantly raised compared with +/+ +/+ mice at both low (3, 6, and 9 kHz) and high frequencies (15, 18, 24, and 30 kHz; Fig. 1A). Thresholds at 12 kHz did not significantly differ between these two genotypes (p > 0.05; Fig. 1A).	BALB/cRl * 47BS/Rl * CBA/Ca	Heterozygous	Spontaneous	CAP	PMID: 14648237	Hearing loss
MYO7A	4647	Myo7a	17921	96.5688	AD;AR	Myo7a<sh1>	These measures re vealed a large increase in CAP thresholds at the low frequencies (3–12 kHz) in Hdb heterozygous mice of up to 4 dB (Fig. 3). Hdb homozygous mice showed increased CAP thresholds across all frequencies (Fig. 3). These data suggest that the Hdb mutation affects hair cell function first in the cochlear apex, consistent with our SEM analyses of Hdb cochleas. The endocochlear potentia…	BALB	Homozygous	KI	CAP	PMID: 15389316	Hearing loss
MYO7A	4647	Myo7a	17921	96.5688	AD;AR	Myo7a<Hdb>/Myo7a<+>	These measures re vealed a large increase in CAP thresholds at the low frequencies (3–12 kHz) in Hdb heterozygous mice of up to 4 dB (Fig. 3). Hdb homozygous mice showed increased CAP thresholds across all frequencies (Fig. 3). These data suggest that the Hdb mutation affects hair cell function first in the cochlear apex, consistent with our SEM analyses of Hdb cochleas. The endocochlear potentia…	C3HeB/FeJ-Myo7a<Hdb>/Ieg	Heterozygous	KI	CAP	PMID: 15389316	Hearing loss
MYO7A	4647	Myo7a	17921	96.5688	AD;AR	Myo7a<Hdb>	These measures re vealed a large increase in CAP thresholds at the low frequencies (3–12 kHz) in Hdb heterozygous mice of up to 4 dB (Fig. 3). Hdb homozygous mice showed increased CAP thresholds across all frequencies (Fig. 3). These data suggest that the Hdb mutation affects hair cell function first in the cochlear apex, consistent with our SEM analyses of Hdb cochleas. The endocochlear potentia…	C3HeB/FeJ-Myo7a<Hdb>/Ieg	Homozygous	KI	CAP	PMID: 15389316	Hearing loss
MYO7A	4647	Myo7a	17921	96.5688	AD;AR	Myo7a<Hdb>/Myo7a<4626SB>	These measures re vealed a large increase in CAP thresholds at the low frequencies (3–12 kHz) in Hdb heterozygous mice of up to 4 dB (Fig. 3). Hdb homozygous mice showed increased CAP thresholds across all frequencies (Fig. 3). These data suggest that the Hdb mutation affects hair cell function first in the cochlear apex, consistent with our SEM analyses of Hdb cochleas. The endocochlear potentia…	BALB/c * 47BS/Rl * C3HeB/FeJ * CBA/Ca		KI	CAP	PMID: 15389316	Hearing loss
MYO7A	4647	Myo7a	17921	96.5688	AD;AR	Myo7a<sh1>	The purpose of this research was to identify vestibular deficits in mice using linear vestibular evoked potentials (VsEPs). VsEP thresholds, peak latencies, and peak amplitudes from 24 strains with known genetic mutations and 6 inbred background strains were analyzed and descriptive statistics generated for each strain. Response parameters from mutant homozygotes were compared with heterozygote a…	SH1/LeJ	Homozygous	Spontaneous	VsEP	PMID: 16235133	Hearing loss
MYO7A	4647	Myo7a	17921	96.5688	AD;AR	Myo7a<polka>	Measurement of the ABR , with auditory thresholds >90 dB	C57BL/6J	Homozygous	Single point mutation	ABR & Startle response	PMID: 17329413	Hearing loss
MYO7A	4647	Myo7a	17921	96.5688	AD;AR	Myo7a<polka>	To determine auditory thresholds we applied broadband click stimuli to 2-month-old mice starting at 9 dB and then decreasing in intensity. In polka mice ABR thresholds were highly elevated ( 9 dB) when compared to wild-type C57BL/6J mice (Fig. 1A,B), suggesting that the auditory phenotype can be attributed to impaired hair cell or neuronal function. To study hair cell function, we measured the DP…	C57BL/6J	Homozygous	KI	ABR & DPOAE	PMID: 20016096	Hearing loss
MYO7A	4647	Myo7a	17921	96.5688	AD;AR	Myo7a<sh1-8J>	Significant levels of age-related hearing loss were detected in 1/Myo7ash1–8J 1/Ush1gjs, 1/Myo7ash1–8J 1/Cdh23v-2J and 1/Myo7ash1–8J 1/Pcdh15av-3Jdouble heterozygous micecompared with age-matched single heterozygous animals, suggesting epistasis between Myo7a and each of the three loci.	B6.Cg-Myo7a<sh1-8J>/J	Homozygous	Spontaneous	ABR	PMID: 22381527	Hearing loss
MYO7A	4647	Myo7a	17921	96.5688	AD;AR	Myo7a<sh1-7J>/Myo7a<sh1-8J>	Significant levels of age-related hearing loss were detected in 1/Myo7ash1–8J 1/Ush1gjs, 1/Myo7ash1–8J 1/Cdh23v-2J and 1/Myo7ash1–8J 1/Pcdh15av-3Jdouble heterozygous micecompared with age-matched single heterozygous animals, suggesting epistasis between Myo7a and each of the three loci.	B6.Cg-Myo7a<sh1-7J> Myo7a<sh1-8J>	Heterozygous	Spontaneous	ABR	PMID: 22381527	Hearing loss
MYO7A	4647	Myo7a	17921	96.5688	AD;AR	Myo7a<sh1-8J>/Myo7a<+>	Significant levels of age-related hearing loss were detected in 1/Myo7ash1–8J 1/Ush1gjs, 1/Myo7ash1–8J 1/Cdh23v-2J and 1/Myo7ash1–8J 1/Pcdh15av-3Jdouble heterozygous micecompared with age-matched single heterozygous animals, suggesting epistasis between Myo7a and each of the three loci.	B6.Cg-Myo7a<sh1-8J>/J	Heterozygous	Spontaneous	ABR	PMID: 22381527	Hearing loss
MYO7A	4647	Myo7a	17921	96.5688	AD;AR	Myo7a<+>|Pcdh15<+>|Pcdh15<av-3J>|Myo7a<sh1-8J>	Significant levels of age-related hearing loss were detected in 1/Myo7ash1–8J 1/Ush1gjs, 1/Myo7ash1–8J 1/Cdh23v-2J and 1/Myo7ash1–8J 1/Pcdh15av-3Jdouble heterozygous micecompared with age-matched single heterozygous animals, suggesting epistasis between Myo7a and each of the three loci.	B6.Cg-Myo7a<sh1-8J> Pcdh15<av-3J>	Heterozygous	Spontaneous	ABR	PMID: 22381527	Hearing loss
MYO7A	4647	Myo7a	17921	96.5688	AD;AR	Myo7a<+>|Cdh23<+>|Myo7a<sh1-8J>|Cdh23<v-2J>	Significant levels of age-related hearing loss were detected in 1/Myo7ash1–8J 1/Ush1gjs, 1/Myo7ash1–8J 1/Cdh23v-2J and 1/Myo7ash1–8J 1/Pcdh15av-3Jdouble heterozygous micecompared with age-matched single heterozygous animals, suggesting epistasis between Myo7a and each of the three loci.	B6.Cg-Myo7a<sh1-8J> Cdh23<v-2J>	Heterozygous	Spontaneous	ABR	PMID: 22381527	Hearing loss
MYO7A	4647	Myo7a	17921	96.5688	AD;AR	Myo7a<+>|Myo7a<sh1-8J>|Ush1g<+>|Ush1g<js>	Significant levels of age-related hearing loss were detected in 1/Myo7ash1–8J 1/Ush1gjs, 1/Myo7ash1–8J 1/Cdh23v-2J and 1/Myo7ash1–8J 1/Pcdh15av-3Jdouble heterozygous micecompared with age-matched single heterozygous animals, suggesting epistasis between Myo7a and each of the three loci.	B6.Cg-Myo7a<sh1-8J> Ush1g<js>	Heterozygous	Spontaneous	ABR	PMID: 22381527	Hearing loss
MYO7A	4647	Myo7a	17921	96.5688	AD;AR	Myo7a<ewaso>	Homozygous Myo7aI487N/I487N ewaso mice exhibit a profound hearing loss from 4 weeks of age (15–12 dB SPL; Figure 1A).	C57BL/6J	Homozygous	KI	ABR	PMID: 23251483	Hearing loss
MYO7A	4647	Myo7a	17921	96.5688	AD;AR	Myo7a<dmbo2>	Homozygous Myo7aI487N/I487N ewaso mice exhibit a profound hearing loss from 4 weeks of age (15–12 dB SPL; Figure 1A).	C57BL/6J	Homozygous	KI	ABR	PMID: 23251483	Hearing loss
MYO7A	4647	Myo7a	17921	96.5688	AD;AR	Myo7a<ewaso>/Myo7a<+>	Homozygous Myo7aI487N/I487N ewaso mice exhibit a profound hearing loss from 4 weeks of age (15–12 dB SPL; Figure 1A).	C57BL/6J	Heterozygous	KI	ABR	PMID: 23251483	Hearing loss
MYO7A	4647	Myo7a	17921	96.5688	AD;AR	Myo7a<tm1c(EUCOMM)Wtsi>	Moreover, at P15, Myo7afl/flMyo15-cre+/− mice show ABRs comparable to those of control mice (click thresholds: Myo7afl/fl 58±3dB, n=5; Myo7afl/flMyo15-cre+/− 53 ± 3 n=7; Fig. 4j). ABR thresholds at all frequencies tested were also similar between the two genotypes (two-way ANOVA, P=.174). The normal AP activity in IHCs from pre-hearing Myo7afl/ f lMyo15-cre+/- mice meant that their auditory syste…	NA	Homozygous	KI	ABR	PMID: 30275467	Hearing loss
MYO7A	4647	Myo7a	17921	96.5688	AD;AR	Myo7a<tm1b(EUCOMM)Wtsi>	To confirm that MYO7A deficiency affects hearing in this novel mouse model, ABR thresholds in Myo7a , Myo7a , and Myo7a mice were measured at 5 months of age. Both Myo7a males and females displayed profound hearing loss across all frequencies (Figures 2A,B). To our surprise, heterozygous Myo7a mice also exhibited severe hearing loss at the mid and high frequencies. Myo7a males displayed a 16–22-d…	B6J.Cg-Myo7a<tm1b(EUCOMM)Wtsi>	Homozygous	KO	ABR	PMID: 31824252	Hearing loss
MYO7A	4647	Myo7a	17921	96.5688	AD;AR	Myo7a<tm1b(EUCOMM)Wtsi>/Myo7a<+>	To confirm that MYO7A deficiency affects hearing in this novel mouse model, ABR thresholds in Myo7a , Myo7a , and Myo7a mice were measured at 5 months of age. Both Myo7a males and females displayed profound hearing loss across all frequencies (Figures 2A,B). To our surprise, heterozygous Myo7a mice also exhibited severe hearing loss at the mid and high frequencies. Myo7a males displayed a 16–22-d…	B6J.Cg-Myo7a<tm1b(EUCOMM)Wtsi>	Heterozygous	KO	ABR	PMID: 31824252	Hearing loss
NARS2	79731	Nars2	244141	84.4864	AR	NA	There was no description of hearing in mice	NA	NA	NA	NA	NA	Not available	No Auditory Testing
NCOA3	8202	Ncoa3	17979	82.7949	AD	NA	There was no description of hearing in mice	NA	NA	NA	NA	NA	Not available	No Auditory Testing
NDP	4693	Ndp	17986	93.985	X-linked	Ndp<tm1Wbrg/Y>	As is seen in humans, the mice had progressive hearing loss leading to profound deafness.	129/Sv * 129P2/OlaHsd * C57BL/6 * CBA/CaJ * CD-1	Homozygous	KO	ABR	PMID: 12040033	Hearing loss	Hearing Loss
NLRP3	114548	Nlrp3	216799	82.7853	AD	NA	There was no description of hearing in mice	NA	NA	NA	NA	NA	Not available	No Auditory Testing
OPA1	4976	Opa1	74143	94.7783	AD;AR	Opa1<tm1.1Geno>/Opa1+	We show that this mouse displays a multi-systemic poly-degenerative phenotype, with a presentation associating signs of visual failure, deafness, encephalomyopathy, peripheral neuropathy, ataxia and cardiomyopathy.	129S2/SvPas	Heterozygous	KO	ABR	PMID: 23250881	Hearing loss	Hearing Loss
OSBPL2	9885	Osbpl2	228983	90	AD	Osbpl2<em1Cya>	Osbpl2–/– mice showed progressive hearing loss.	C57BL/6-Osbpl2<em1Cya>	Homozygous	KO	ABR	PMID: 35041619	Hearing loss	Hearing Loss
OTOA	146183	Otoa	246190	77.173	AR	Otoa<tm1Gpr>	The degree of deafness of the affected individuals in two of these three families has been reported and has been described as being moderate to severe, i.e., similar or slightly more severe than the 35- to 55-dB hearing loss found in the OtoaEGFP/EGFP mouse over the 8- to 55-kHz range	129S/SvEv	Homozygous	KO	DPOAE	PMID: 23129639	Hearing loss	Hearing Loss
OTOA	146183	Otoa	246190	77.173	AR	Otoa<tm1.1(KOMP)Vlcg>	Abnormal auditory brainstem response	C57BL/6NCrl	Homozygous	KO	ABR	IMPC	Hearing loss
OTOF	9381	Otof	83762	94.5919	AR	Otof<deaf5Jcs>	Auditory brainstem response (ABR) analysis demonstrated that mice homozygous for the missense mutation are profoundly deaf, consistent with an essential role for otoferlin in inner hair cell neurotransmission.	STOCK Otof<deaf5Jcs>/Kjn	Homozygous	Single point mutation	ABR	PMID: 17967520	Hearing loss	Hearing Loss
OTOF	9381	Otof	83762	94.5919	AR	Otof<pga>	Measurement of the ABR in 3-week-old and 2-month-old animals revealed that the mouse lines are severely hearing impaired, with auditory thresholds of 90 dB (rueda) or >90 dB (twist, pachanga) (Fig. 3 A–C, Table 1).	C57BL/6J	Homozygous	Single point mutation	ABR & Startle response	PMID: 17329413	Hearing loss
OTOF	9381	Otof	83762	94.5919	AR	Otof<tm1Ugds>	Wild-type (n = 12) and Otof+/^- mice (n = 15) produced characteristic ABR waveforms in response to all stimuli, with thresholds between 20 and 45 dB sound pressure level (SPL), whereas Otof^-/^- littermates (n = 12) showed no visible ABR, even for stimulus intensities of 100 dB SPL.	129S2/SvPas * C57BL/6	Homozygous	KO	ABR & DPOAE & VsEP	PMID: 17055430	Hearing loss
OTOF	9381	Otof	83762	94.5919	AR	Otof<tm1Ugds>	At one month of age, heterozygous mice already had normal adult-like ABR waveforms and thresholds. In contrast, age-matched S1P2 receptor-null mice showed no characteristic ABR waveforms at intensities of 100 dB of sound pressure level (SPL) to all four stimuli tested (click, 8, 16, and 32 kHz).	129S2/SvPas * C57BL/6	Homozygous	KO	ABR & DPOAE	PMID: 17055430	Hearing loss
OTOF	9381	Otof	83762	94.5919	AR	Otof<deaf5Jcs>	To examine the effect of the deaf5 missense mutation on auditory function, we assessed hearing by ABR in 8 mutant mice (deaf5/deaf5), 8 homozygous controls (+/+), and 11 littermate heterozygotes (+/deaf5) at 24–31 days of age. All +/+ and +/deaf5 mice exhibited normal ABR thresholds to broad-band click and 8 kHz, 16 kHz, and 32 kHz pure-tone stimuli according to previously established criteria (Z…	STOCK Otof<deaf5Jcs>/Kjn	Homozygous	KI	ABR	PMID: 17967520	Hearing loss
OTOF	9381	Otof	83762	94.5919	AR	Otof<tm1.1Erei>	In both independent sets of virus transduction, no ABR response could be detected in non-injected and in Syt1-transfected Otof^{-1-} mice for SPLs up to 120 dB Left, Mean ABR thresholds and SEM (n=25) of non-injected and eGFP-transfected wild-type animals (C57BL/6J) Outer hair cell function was confirmed by DPOAEs for Syt1^{-1-} and Syt1^{-1-} mice (same animals as in the right of B)	129P2/OlaHsd	Homozygous	KO	ABR & DPOAE	PMID: 21451027	Hearing loss
OTOF	9381	Otof	83762	94.5919	AR	Otof<deaf5Jcs>	All wild-type and heterozygote animals responded to clicks with a small positive wave that was followed by larger positive and negative waves. Every homozygous mutant and knockout animal responded to clicks with only a small positive wave. hearing thresholds for the tone stimuli at 4, 8, 16, and 32 kHz show that wild-type and heterozygote hearing control mice hear best at 16 kHz and that Otoferli…	STOCK Otof<deaf5Jcs>/Kjn	Homozygous	KI	ABR & DPOAE	PMID: 25253474	Hearing loss
OTOF	9381	Otof	83762	94.5919	AR	Otof<tm2.1Erei>	ABR thresholds were elevated by 20 dB for pure tones and 10 dB for click stimuli in young Otof515T/515T mice (Fig. 2A). The amplitude of the spiral ganglion neuron (SGN) compound action potential, approximated as the amplitude of ABR wave I in response to clicks, was reduced to one-third of the Otof+/+ littermate values, while subsequent waves were better preserved (Figs 2B and C, and EV1A and B)…	NA	Homozygous	KI	ABR & DPOAE	PMID: 27729456	Hearing loss
OTOF	9381	Otof	83762	94.5919	AR	Otof<tm2.1Erei>	ABR thresholds were elevated by 20 dB for pure tones and 10 dB for click stimuli in young Otof515T/515T mice (Fig. 2A). The amplitude of the spiral ganglion neuron (SGN) compound action potential, approximated as the amplitude of ABR wave I in response to clicks, was reduced to one-third of the Otof+/+ littermate values, while subsequent waves were better preserved (Figs 2B and C, and EV1A and B)…	NA	Homozygous	KI	ABR & DPOAE	PMID: 27729456	Hearing loss
OTOF	9381	Otof	83762	94.5919	AR	Otof<tm2Ugds>	At the age of one month, ABR thresholds were similar in Otof^{+/+} (n = 5) and Otof C2C/+ (n = 4) mice (Figure 2figure supplement 1A, p > 0.3), but they were slightly higher in Otof C2C/C2C mice (n = 11), by about 5.4 ± 3.3 dB, on average, than in Otof C2C/+ mice (n = 9), for all frequencies tested (Figure 2A; two-way-ANOVA, p = 0.04). Strikingly, the mean peak amplitude for ABR wave-I (in respon…	NA	Homozygous	KI	ABR	PMID: 29111973	Hearing loss
OTOF	9381	Otof	83762	94.5919	AR	Otof<em1Bros>	Auditory brainstem responses (ABRs) could not be elicited by 100-dB click stimuli in 9–11-week-old homozygous OtofTDA/TDA mice (middle, individuals: light blue, grand mean: blue) or 5–7-week-old homozygous OtofI1573T/I1573T mice (bottom, individuals: pink, grand mean: red), whereas normal responses were seen in control mice (top, individuals: grey, grand mean: black). Distortion product otoacoust…	NA	Homozygous	KI	ABR & DPOAE	PMID: 38066594	Hearing loss
OTOF	9381	Otof	83762	94.5919	AR	Otof<em2Bros>	Auditory brainstem responses (ABRs) could not be elicited by 100-dB click stimuli in 9–11-week-old homozygous OtofTDA/TDA mice (middle, individuals: light blue, grand mean: blue) or 5–7-week-old homozygous OtofI1573T/I1573T mice (bottom, individuals: pink, grand mean: red), whereas normal responses were seen in control mice (top, individuals: grey, grand mean: black). Distortion product otoacoust…	NA	Homozygous	KI	ABR & DPOAE	PMID: 38066594	Hearing loss
OTOF	9381	Otof	83762	94.5919	AR	Otof<em3Bros>	Recordings of auditory brainstem responses (ABRs; see Materials and Methods) indicated a loss of synchronized activation of spiral ganglion neurons (SGNs) and propagated neural activity along the early auditory pathway of Otof^{DDA/DDA} mice (Figures 4A,B). Despite sizable summating potentials, reflecting intact hair cell receptor potentials, we did not detect SGN compound action potential (ABR w…	NA	Homozygous	KI	ABR & DPOAE	PMID: 38152587	Hearing loss
OTOG	340990	Otog	18419	82.0803	AR	Otog<em1(IMPC)J>	Abnormal auditory brainstem response	C57BL/6NJ	Homozygous	KO	ABR	IMPC	Hearing loss	Hearing Loss
OTOG	340990	Otog	18419	82.0803	AR	Otog<tm1Prs>	Of Otog -/- mice, 2 were unresponsive at 3 - 4 weeks and 7 more became progressively unresponsive between 8 and 14 weeks. By contrast, the 12 Otog +/- animals tested in parallel displayed a normal Preyer reflex. Overall, 18 Otog -/- mice, 15 Otog +/- mice and 14 wild - type mice responded to clicks at mean threshold levels of 87±15 decibel (dB) sound pressure level (SPL), 32±3.5 dB SPL and 35±4 d…	129S2/SvPas-Otog<tm1Prs>	Homozygous	KO	ABR & Preyer reflex	PMID: 10655058	Hearing loss
OTOG	340990	Otog	18419	82.0803	AR	Otog<twt>	At 3 - 4 weeks, a normal response was observed in all three genotypes. At 10 - 20 weeks, a weak Preyer reflex was detected in five out of seven twister animals. Two animals that did not react were the two oldest mutants. None of the twister mice exhibited a body startle reflex. In contrast, wild - type and heterozygous mice exhibited a normal Preyer reflex. In twister mice, moderate and severe/pr…	C3HeB/Fe * C57BL/6	Homozygous	KO	ABR & Preyer reflex	PMID: 11178734	Hearing loss
OTOG	340990	Otog	18419	82.0803	AR	Otog<vbd>	At the weaning age, out of 20 Otog^{vbd/vbd} mutants, two animals did not react to the test, exhibiting an abnormal Preyer reflex, while a normal response was observed in the 18 remaining tested mice. All the mice were tested again between 8 and 12 weeks of age, 10 more mutants became progressively unresponsive. Finally, at 16 weeks of age, none of the mutant mice reacted anymore. All controls or…	C3HeB/FeJ * C57BL/6J	Homozygous	KO	Preyer reflex	PMID: 26636018	Hearing loss
OTOGL	283310	Otogl	628870	86.4003	AR	Otogl<tm1.1Ugds>	Auditory brainstem responses (ABRs) to bursts of pure tones (5 to 40 kHz) revealed a substantial threshold difference between homozygous mutant mice and their age-matched heterozygous controls, stable from P14 to P45 for all frequencies below 32 kHz, reaching 50 to 60 dB, in both Otog−/− mice and Otogl−/− mice (Student’s t test, P < 10−4 for all comparisons with control values) (Fig. 1A). However…	NA	Homozygous	KO	ABR & DPOAE		Hearing loss	Hearing Loss
OTOGL	283310	Otogl	628870	86.4003	AR	Otogl<tm1.2Ugds>	Auditory brainstem responses (ABRs) to bursts of pure tones (5 to 40 kHz) revealed a substantial threshold difference between homozygous mutant mice and their age-matched heterozygous controls, stable from P14 to P45 for all frequencies below 32 kHz, reaching 50 to 60 dB, in both Otog−/− mice and Otogl−/− mice (Student’s t test, P < 10−4 for all comparisons with control values) (Fig. 1A). However…	NA	Homozygous	KO	ABR & DPOAE		Hearing loss
OTOGL	283310	Otogl	628870	86.4003	AR	Otogl<em1(IMPC)J>	Abnormal auditory brainstem response	C57BL/6NJ	Homozygous	KO	ABR	IMPC	Hearing loss
P2RX2	22953	P2rx2	231602	81.104	AD	P2rx2<em1Xzl>/P2rx2+	In order to assess hearing capabilities, we began testing KI and WT mice for ABRs and DPOAEs at 21-day-old. Interestingly, at this time, heterozygous KI mice exhibited mild hearing loss and gender differences.	CBA/J-P2rx2<em1Xzl>	Heterozygous	KI	ABR	PMID: 33791800	Hearing loss	Hearing Loss
PAX3	5077	Pax3	18505	98.7603	AD;AR	PAX3<Cre+>	P56 Pax3Cre/+ heterozygous mice had no significant difference in auditory brain responses thresholds at all frequencies compared with wildtype.	C57BL * C57BL/6J * CBA	Heterozygous	KI	ABR	PMID: 38278860	Normal hearing	No Hearing Loss Evidence
PCDH15	65217	Pcdh15	11994	80.977	AR	Pcdh15<av>	Neither behavioral nor electrical responses could be elicited to auditory stimuli at any stage after birth in Ames waltzer mice. Our control, normal-hearing mice, gave startle responses to hand-claps 10 days after birth and recordings of round window events began to show the typical pattern by 12 days after birth. (Figs. 1 and 2 are electrical recordings from a normal 21-day mouse and a 27-day Am…	K	Homozygous	Spontaneous	Preyer reflex	PMID: 5093631	Hearing loss	Hearing Loss
PCDH15	65217	Pcdh15	11994	80.977	AR	Pcdh15<av-Tg2742Rpw>	ABR recordings indicated that the mice displaying the circling phenotype were totally deaf at all frequencies tested; the noncircling siblings, whether they were wild type or heterozygous for the mutation, had thresholds in the normal range. Mutant mice older than 3.5 wk also showed no signs of auditory function (data not shown).	FVB/N-Pcdh15<av-Tg2742Rpw>	Homozygous	KO	ABR	PMID: 10430593	Hearing loss
PCDH15	65217	Pcdh15	11994	80.977	AR	Pcdh15<av-2J>	ABR responses from the heterozygous mice were measured at 4, 10 and 20 kHz. These heterozygous (control) mice show the normal progression of hearing development from 9 to 20 days of age. At day 9-10 there is no response to acoustic stimulation at any level (up to 120 dB SPL). Thresholds to high frequency stimuli (10 and 20 kHz) are adult-like (Li and Borg, 1993) and stable by 12 days after birth.…	B6C3Fe a/a-Pcdh15<av-2J>/J	Homozygous	KO	ABR	PMID: 11124469	Hearing loss
PCDH15	65217	Pcdh15	11994	80.977	AR	Cdh23<v-2J>/Cdh23<+>,Pcdh15<av-3J>/Pcdh15<+>	As shown in Figure 1A, by 6– 7 months of age, the double heterozygous Cdh23v-2J +/+ Pcdh15av-3J mice had significantly elevated ABR thresholds compared with single heterozygous +/Cdh23v-2J or +/Pcdh15av-3J mice. Of the 33 double heterozygotes tested at this age, 30 exhibited thresholds exceeding the normal range for mice according to the criteria (15), whereas none of the five +/ Cdh23v-2J and on…	C57BL/6J-Cdh23<v-2J> Pcdh15<av-3J>	Heterozygous	Spontaneous	ABR	PMID: 15537665	Hearing loss
PCDH15	65217	Pcdh15	11994	80.977	AR	Pcdh15<av-5J>	Even at the highest intensities the mice demonstrating circling behavior did not show any ability to generate an ABR at any frequency. This corresponds to a completely non-functional cochlea.	C57BL/6J-Pcdh15<av-5J>/J	Homozygous	KO	ABR	PMID: 15811708	Hearing loss
PCDH15	65217	Pcdh15	11994	80.977	AR	Pcdh15<av-3J>	VsEPs were absent in all homozygotes that could not swim or swam abnormally. Homozygous mutants showed profound deficits in both auditory and vestibular functions, with no measurable response to linear or angular acceleratory stimuli.	C57BL/6J-Pcdh15<av-3J>/J	Homozygous	KO	ABR & VsEP	PMID: 15952048	Hearing loss
PCDH15	65217	Pcdh15	11994	80.977	AR	Pcdh15<av-Tg2742Rpw>	VsEPs were absent in all homozygotes that could not swim or swam abnormally. Homozygous mutants showed profound deficits in both auditory and vestibular functions, with no measurable response to linear or angular acceleratory stimuli.	FVB/N-Pcdh15<av-Tg2742Rpw>	Homozygous	KO	ABR & VsEP	PMID: 15952048	Hearing loss
PCDH15	65217	Pcdh15	11994	80.977	AR	Pcdh15<av-2J>	VsEPs were absent in all homozygotes that could not swim or swam abnormally. Homozygous mutants showed profound deficits in both auditory and vestibular functions, with no measurable response to linear or angular acceleratory stimuli.	B6C3Fe a/a-Pcdh15<av-2J>/J	Homozygous	KO	ABR & VsEP	PMID: 15952048	Hearing loss
PCDH15	65217	Pcdh15	11994	80.977	AR	Pcdh15<av-J>	VsEPs were absent in all homozygotes that could not swim or swam abnormally. Homozygous mutants showed profound deficits in both auditory and vestibular functions, with no measurable response to linear or angular acceleratory stimuli.	B6.BKS-Pcdh15<av-J>/J	Homozygous	KO	ABR & VsEP	PMID: 15952048	Hearing loss
PCDH15	65217	Pcdh15	11994	80.977	AR	Pcdh15<av-2J>	The purpose of this research was to identify vestibular deficits in mice using linear vestibular evoked potentials (VsEPs). VsEP thresholds, peak latencies, and peak amplitudes from 24 strains with known genetic mutations and 6 inbred background strains were analyzed and descriptive statistics generated for each strain. Response parameters from mutant homozygotes were compared with heterozygote a…	B6C3Fe a/a-Pcdh15<av-2J>/J	Homozygous	Spontaneous	VsEP	PMID: 16235133	Hearing loss
PCDH15	65217	Pcdh15	11994	80.977	AR	Pcdh15<av-3J>	The purpose of this research was to identify vestibular deficits in mice using linear vestibular evoked potentials (VsEPs). VsEP thresholds, peak latencies, and peak amplitudes from 24 strains with known genetic mutations and 6 inbred background strains were analyzed and descriptive statistics generated for each strain. Response parameters from mutant homozygotes were compared with heterozygote a…	C57BL/6J-Pcdh15<av-3J>/J	Homozygous	Spontaneous	VsEP	PMID: 16235133	Hearing loss
PCDH15	65217	Pcdh15	11994	80.977	AR	Pcdh15<av-J>	The purpose of this research was to identify vestibular deficits in mice using linear vestibular evoked potentials (VsEPs). VsEP thresholds, peak latencies, and peak amplitudes from 24 strains with known genetic mutations and 6 inbred background strains were analyzed and descriptive statistics generated for each strain. Response parameters from mutant homozygotes were compared with heterozygote a…	B6.BKS-Pcdh15<av-J>/J	Homozygous	Spontaneous	VsEP	PMID: 16235133	Hearing loss
PCDH15	65217	Pcdh15	11994	80.977	AR	Pcdh15<av-5J>	All the homozygous mice had profound hearing loss with a threshold over 100 dB sound pressure level for click and 8-, 16- and 32-kHz pure tone stimuli. The homozygous wild-type littermate control mice had normal thresholds detected for the click and pure-tone stimuli tested.	C57BL/6J-Pcdh15<av-5J>/J	Homozygous	KI	ABR	PMID: 16799054	Hearing loss
PCDH15	65217	Pcdh15	11994	80.977	AR	Pcdh15<av-Jfb>	All the homozygous mice had profound hearing loss with a threshold over 100 dB sound pressure level for click and 8-, 16- and 32-kHz pure tone stimuli. The homozygous wild-type littermate control mice had normal thresholds detected for the click and pure-tone stimuli tested.	129X1/SvJ * C57BL/6	Homozygous	KI	ABR	PMID: 16799054	Hearing loss
PCDH15	65217	Pcdh15	11994	80.977	AR	Pcdh15<av-6J>	Even at the highest intensities the mice demonstrating circling behavior showed no ABR. Unaffected littermate controls showed normal waveforms and thresholds at all frequencies tested.	B6(129P2)-Pcdh15<av-6J>	Homozygous	KI	ABR	PMID: 16887306	Hearing loss
PCDH15	65217	Pcdh15	11994	80.977	AR	Pcdh15<tm2.1Mll>	Auditory thresholds were normal in PCDH15 - ΔCD1 and PCDH15 - ΔCD3 mice, but they were elevated to above 90 dB in PCDH15 - ΔCD2 mice (Fig. 3A,B). Analysis of hearing function in response to pure tones confirmed that hearing function in PCDH15 - ΔCD2 mice was affected across the entire analyzed frequency spectrum (Fig. 3C).” 1 个月时，“Auditory thresholds of PCDH15 - ΔCD1, PCDH15 - ΔCD2 and PCDH15 - Δ…	129P2/OlaHsd * 129S/SvEv * C57BL/6 * SJL	Homozygous	KO	ABR & DPOAE	PMID: 21427143	Hearing loss
PCDH15	65217	Pcdh15	11994	80.977	AR	Pcdh15<av-3J>/Pcdh15<+>	1/Pcdh15av-3J +/Ush1gjs double heterozygous mice also showed elevated hearing loss, suggesting Pcdh15–Ush1g epistasis.	C57BL/6J-Pcdh15<av-3J>/J	Heterozygous	Spontaneous	ABR	PMID: 22381527	Hearing loss
PCDH15	65217	Pcdh15	11994	80.977	AR	Pcdh15<roda>	Real Time PCR analyses proved Pcdh15 mRNA levels to be significantly reduced in the brain of rodador mice in comparison to BALB/c control mice (U=0.00 : Z=-2.24 and p=0.02)	BALB/c-Pcdh15<roda>	Homozygous	KO	Click-box	PMID: 24044941	Hearing loss
PCDH15	65217	Pcdh15	11994	80.977	AR	Pcdh15<em1Zma>	Consistent with previously published Pcdh15 mouse models (Alagramam et al., 2011; Garwin et al., 2000; Senften et al., 2006), we detected no auditory-evoked brainstem responses (ABRs) in mutant Pcdh15R250X mice at P16, the earliest postnatal day that ABRs can be reliably detected (Figure 2—figure supplement 2a), indicating that they were profoundly deaf.	C57BL/6J	Homozygous	KI	ABR	PMID: 34751129	Hearing loss
PCDH15	65217	Pcdh15	11994	80.977	AR	Pcdh15<Jigl>	From our routine ABR screening of mice carrying targeted knockout alleles, we identified twenty-two lines where a hearing impairment phenotype did not segregate with the targeted allele (Fig. 1, Table 1). An additional four lines were discovered because they displayed a vestibular defect, one of which (MFFD) had also been detected through the ABR screen, making twenty-five lines in total.	NA	Homozygous	Spontaneous	ABR	PMID: 35296311	Hearing loss
PDE1C	5137	Pde1c	18575	89.7038	AD	NA	There was no description of hearing in mice	NA	NA	NA	NA	NA	Not available	No Auditory Testing
PDZD7	79955	Pdzd7	100503041	83.3495	AR	Pdzd7<mpc265H>	However, when assessed using auditory-evoked brainstem response (ABR) testing six mice were found to have mildly elevated hearing thresholds at 9 months of age thus indicating an impaired hearing function	BALB/c * C3H/HeH * C57BL/6J	Homozygous	Single point mutation	ABR	PMID: 27534441	Hearing loss	Hearing Loss
PEX1	5189	Pex1	71382	81.9953	AR	Pex1<fl/fl>	We find that Pex1 excision in inner hair cells (IHCs) leads to progressive hearing loss associated with significant decrease in auditory brainstem responses (ABR), specifically ABR wave I amplitude, indicative of synaptic defects.	B6.Cg-Pex1<tm1.1Sjms>/Mmjax	Homozygous	cKO	ABR & DPOAE	PMID: 36552747	Hearing loss	Hearing Loss
PEX26	55670	Pex26	74043	74.7541	AR	Pex26<tm1.1(KOMP)Vlcg>	There was no significant difference in ABR threshold between the experimental group and the control group	C57BL/6NCrl	Homozygous	KO	ABR	IMPC	Normal hearing	No Hearing Loss Evidence
PEX6	5190	Pex6	224824	88.0612	AD;AR	Pex6<em1(IMPC)Tcp>	There was no significant difference in ABR threshold between the experimental group and the control group	C57BL/6NCrl	Homozygous	KO	ABR	IMPC	Normal hearing	No Hearing Loss Evidence
PJVK	494513	Pjvk	381375	96.0227	AR	Pjvk<tm1Ugds>	Furthermore, Dfnb59 knock-in mice, homozygous for the R183W variant identified in one DFNB59 family, show abnormal auditory brainstem responses indicative of neuronal dysfunction along the auditory pathway	129S2/SvPas * BALB/c * C57BL/6	Homozygous	KI	ABR	PMID: 16804542	Hearing loss	Hearing Loss
PJVK	494513	Pjvk	381375	96.0227	AR	Pjvk<sti>	The mutation is uniquely homozygous in all affected sirtaki mice and heterozygous in their unaffected parents, consistent with the recessive mode of inheritance of the auditory phenotype. The mutation creates a stop codon, which leads to the deletion of the last 62 amino acids of the predicted 352 amino acid-containing protein (Figs. 5 D, 6).	C57BL/6J	Homozygous	Single point mutation	ABR & Startle response	PMID: 17329413	Hearing loss
PJVK	494513	Pjvk	381375	96.0227	AR	Pjvk<tm1.1Masch>	To assess the effect of pejvakin deficiency in hair cells on hearing function, we recorded ABRs to broadband click stimuli in Pjvkfl/flOtof-Cre+/−, Pjvkfl/+Otof-Cre+/−, and control (Cre−/−) littermates. Wave I of the ABR represents the summed activity of the eighth cranial nerve; the subsequent peaks (II-IV) are the responses of neuronal populations in the auditory brainstem (Zheng et al., 1999).…	NA	Homozygous	cKO	ABR & DPOAE	PMID: 28209736	Hearing loss
PJVK	494513	Pjvk	381375	96.0227	AR	Pjvk<em1Chchw>	Wild-type mice (i.e., PjvkWT/WT) and homozygous mice (i.e., PjvkG292R/G292R) (n ¼ 10 each) were subjected to audiological evaluations at 3 weeks and 6 weeks after birth. The ABR of PjvkG292R/ G292R mice revealed progressively severe hearing loss compared to that in PjvkWT/WT mice at all frequencies (Fig. 2A). Electrocochleographic responses evoked by condensation and rarefaction clicks were recor…	NA	Homozygous	KI	ABR & DPOAE	PMID: 32917362	Hearing loss
PLS1	5357	Pls1	102502	94.4356	AD	Pls1<tm1Fri>/Pls1<tm1Fri>	Here, we found that plastin 1 knock-out (Pls1 KO) mice have a moderate and progressive form of hearing loss across all frequencies.	B6.129-Pls1<tm1Fri>	Homozygous	KO	ABR	PMID: 25124451	Hearing loss	Hearing Loss
PNPT1	87178	Pnpt1	71701	91.1877	AR	NA	There was no description of hearing in mice	NA	NA	NA	NA	NA	Not available	No Auditory Testing
POLR1B	84172	Polr1b	20017	90.3084	AD	Polr1b<em1(IMPC)Tcp>	There was no significant difference in ABR threshold between the experimental group and the control group	C57BL/6NCrl	Homozygous	KO	ABR	IMPC	Normal hearing	No Hearing Loss Evidence
POLR1C	9533	Polr1c	20016	93.9306	AR	Polr1c<em1(IMPC)J>	There was no significant difference in ABR threshold between the experimental group and the control group	C57BL/6NJ	Homozygous	KO	ABR	IMPC	Normal hearing	No Hearing Loss Evidence
POLR1D	51082	Polr1d	20018	90.2256	AD;AR	Polr1d<em1(IMPC)J>	There was no significant difference in ABR threshold between the experimental group and the control group	C57BL/6NJ	Homozygous	KO	ABR	IMPC	Normal hearing	No Hearing Loss Evidence
POU3F4	5456	Pou3f4	18994	98.892	X-linked	Pou3f4<tm1Cren/Y>	Animals with null mutations in the Brn4 locus demonstrated four behavioral phenotypes: (1) vertical head bobbing, (2) changes in gait, (3) reduced whisker mobility, and (4) hearing loss	129S1/Sv * 129X1/SvJ * C57BL/6J	Homozygous	KO	ABR	PMID: 10407036	Hearing loss	Hearing Loss
POU3F4	5456	Pou3f4	18994	98.892	X-linked	Pou3f4<tm1Tno>	Wild-type male mice showed a typical ABR waveform and waves I to V were clearly identified above the 30-deci-be1 (dB) sound pressure level (SPL). In contrast, Brn-4 mutant male mice showed an ABR response only with stimuli above a 90-dB SPL (Fig. 2A). At 11 weeks of age, the average ABR threshold in wild-type mice was 23-dB SPL for males and 25-SPL for females, whereas the average in Brn-4-defici…	129S4/SvJae * C57BL/6	Homozygous	KO	ABR	PMID: 10464101	Hearing loss
POU3F4	5456	Pou3f4	18994	98.892	X-linked	Pou3f4<Slf>	The Brn4 null mutants demonstrate an 10 dB SPL hearing loss in comparison with wild-type littermates, as assessed by Preyer’s reflex. The slf null designation represents either male (slf/Y) or female (slf/slf) animals. Animals that are heterozygous for either the slf or the Bm4^{KO} allele hear normally, and do not demonstrate inner ear malformations (1, data not shown). An asterisk () indicates …	C3H101H-Pou3f4<Slf>	Homozygous	KO	Preyer reflex	PMID: 10587581	Hearing loss
POU3F4	5456	Pou3f4	18994	98.892	X-linked	Pou3f4<tm1Tno>/Pou3f4<+>	Profound deafness with 100 ± 8.7 dB SPL (n=3) was observed in the 1-year-old homozygotes. Interestingly, about one third of the heterozygote female mice showed profound deafness with an average ABR thresholds of 96.3 ± 6.5 dB SPL (n=4) after 1 year, whereas the ABR thresholds of 50.3 ± 15.2 dB SPL (n=10) of the others were distributed within the range of the wild-type 1-year-old mice.	129S4/SvJae * C57BL/6	Heterozygous	KO	ABR	PMID: 12062767	Hearing loss
POU3F4	5456	Pou3f4	18994	98.892	X-linked	Pou3f4<tm1Tno>	Profound deafness with 100 ± 8.7 dB SPL (n=3) was observed in the 1-year-old homozygotes. Interestingly, about one third of the heterozygote female mice showed profound deafness with an average ABR thresholds of 96.3 ± 6.5 dB SPL (n=4) after 1 year, whereas the ABR thresholds of 50.3 ± 15.2 dB SPL (n=10) of the others were distributed within the range of the wild-type 1-year-old mice.	129S4/SvJae * C57BL/6	Homozygous	KO	ABR	PMID: 12062767	Hearing loss
POU3F4	5456	Pou3f4	18994	98.892	X-linked	Pou3f4<tm1Cren>	The ABR thresholds, between 10.0 and 20.0 kHz, are elevated by more than 60 dB in Brn4−/− mice.	129S1/Sv * 129X1/SvJ * C57BL/6J	Homozygous	KO	ABR	PMID: 15574296	Hearing loss
POU3F4	5456	Pou3f4	18994	98.892	X-linked	Pou3f4<tm1Cren>	Evaluation of the ABR in mutant mice has demonstrated severe hearing loss and evidence of cochlear dysfunction.	129S1/Sv * 129X1/SvJ * C57BL/6J	Homozygous	KO	ABR	PMID: 15655183	Hearing loss
POU3F4	5456	Pou3f4	18994	98.892	X-linked	Pou3f4<del-J>	The purpose of this research was to identify vestibular deficits in mice using linear vestibular evoked potentials (VsEPs). VsEP thresholds, peak latencies, and peak amplitudes from 24 strains with known genetic mutations and 6 inbred background strains were analyzed and descriptive statistics generated for each strain. Response parameters from mutant homozygotes were compared with heterozygote a…	C3HeB/FeJ-Pou3f4<del-J>/J	Homozygous	Spontaneous	VsEP	PMID: 16235133	Hearing loss
POU3F4	5456	Pou3f4	18994	98.892	X-linked	Pou3f4<del-J>	The purpose of this research was to identify vestibular deficits in mice using linear vestibular evoked potentials (VsEPs). VsEP thresholds, peak latencies, and peak amplitudes from 24 strains with known genetic mutations and 6 inbred background strains were analyzed and descriptive statistics generated for each strain. Response parameters from mutant homozygotes were compared with heterozygote a…	C3HeB/FeJ-Pou3f4<del-J>/J	Homozygous	Spontaneous	VsEP	PMID: 16235133	Hearing loss
POU3F4	5456	Pou3f4	18994	98.892	X-linked	Pou3f4<del-J>/Pou3f4<+>	The purpose of this research was to identify vestibular deficits in mice using linear vestibular evoked potentials (VsEPs). VsEP thresholds, peak latencies, and peak amplitudes from 24 strains with known genetic mutations and 6 inbred background strains were analyzed and descriptive statistics generated for each strain. Response parameters from mutant homozygotes were compared with heterozygote a…	C3HeB/FeJ-Pou3f4<del-J>/J	Heterozygous	Spontaneous	VsEP	PMID: 16235133	Hearing loss
POU3F4	5456	Pou3f4	18994	98.892	X-linked	Pou3f4<sdl>	Mutant Pou3f4sdl mice at P30 were initially identified by a click - box test, which elicited a typical startle reflex in wild - type animals, whereas Pou3f4 mutant mice did not respond. We found that mutant Pou3f4sdl mice had an auditory threshold at a broadband sound stimulus above 90dB, while wild - type mice had a threshold of 30dB (+/- 5dB)	C3HeB/FeJ-Pou3f4<sdl>	Homozygous	KO	ABR	PMID: 23606368	Hearing loss
POU3F4	5456	Pou3f4	18994	98.892	X-linked	Pou3f4<sdl>	Mutant Pou3f4sdl mice at P30 were initially identified by a click - box test, which elicited a typical startle reflex in wild - type animals, whereas Pou3f4 mutant mice did not respond. We found that mutant Pou3f4sdl mice had an auditory threshold at a broadband sound stimulus above 90dB, while wild - type mice had a threshold of 30dB (+/- 5dB)	C3HeB/FeJ-Pou3f4<sdl>	Homozygous	KO	ABR	PMID: 23606368	Hearing loss
POU4F3	5459	Pou4f3	18998	99.1124	AD	Pou4f3<ddl>	To examine the role of Gfi1 in the pathogenesis of Pou4f3-related deafness, we performed comparative analyses of the embryonic inner ears of Pou4f3 and Gfi1 mouse mutants using immunohistochemistry and scanning electron microscopy	C57BL/6J-Pou4f3<ddl/J>	Homozygous	Spontaneous	ABR	PMID: 15254021	Hearing loss	Hearing Loss
POU4F3	5459	Pou4f3	18998	99.1124	AD	Pou4f3<tm1Xia>	Brn - 3c (-/-) mice show no response at any stimulus level, including 114 dB SPL, the highest level tested. Brn - 3c (+/+) and Brn - 3c (+/-) mice show a robust startle response (10 mice for each genotype). As with the wild type, Brn - 3c (+/-) mice have an auditory threshold of approximately 50 dB SPL. In contrast, Brn - 3c (-/-) mice show no response at any stimulus level, including 109 dB SPL,…	129S7/SvEvBrd * C57BL/6J	Homozygous	KO	ABR	PMID: 9256502	Hearing loss
POU4F3	5459	Pou4f3	18998	99.1124	AD	Pou4f3<tm1Rsd>	The Brn-3.1 heterozygotes and wild-type animals both had about a 30 dB hearing loss over the 2 year measurement period which was first seen at 18 months (t-test, P<0.001). As reported previously (Erkman et al., 1996), the Brn-3.1 null mice were deaf when their hearing was tested at 5–7 weeks of age.	129S4/SvJae * C57BL/6	Homozygous	KO	ABR	PMID: 10452377	Hearing loss
POU4F3	5459	Pou4f3	18998	99.1124	AD	Pou4f3<ddl>	ABR (ABR) thresholds of deaf Pou4f3ddl/ddl mice were determined to be above 100 dB SPL (data not shown), whereas the ABR thresholds of age-matched C57BL/6J Pou4f3ddl/+ mice were 35 dB SPL, which is indistinguishable from wild-type mice.	C57BL/6J-Pou4f3<ddl>/J	Homozygous	KO	ABR	PMID: 15254021	Hearing loss
POU4F3	5459	Pou4f3	18998	99.1124	AD	Pou4f3<tm1Xia>	ABR (ABR) thresholds of deaf Pou4f3ddl/ddl mice were determined to be above 100 dB SPL (data not shown), whereas the ABR thresholds of age-matched C57BL/6J Pou4f3ddl/+ mice were 35 dB SPL, which is indistinguishable from wild-type mice.	129S7/SvEvBrd * C57BL/6J	Homozygous	KO	ABR	PMID: 15254021	Hearing loss
POU4F3	5459	Pou4f3	18998	99.1124	AD	Pou4f3<tm1.1(HBEGF)Rubel>/Pou4f3<+>	DTR mice have normal ABR thresholds before DT injection (DTR control). Hearing loss is not apparent at 1 dpi in DTR mice. ABR thresholds are highly elevated by 3 dpi. By 5 dpi, mature mice did not respond to any stimulus frequency (1), whereas these same mice have normal hearing thresholds before DT injection. WT mice have normal hearing 5 dpi (WT control). Data are mean ± SD, n = 3–5 per group. …	129S4/SvJaeSor * C57BL/6J * CBA/J	Heterozygous	KI	ABR	PMID: 25995473	Hearing loss
POU4F3	5459	Pou4f3	18998	99.1124	AD	Pou4f3<em1(cre/ERT2)Yss>/Pou4f3<+>,Tmem63b<em2Yss>/Tmem63b<em2Yss>	Auditory brainstem response (ABR) elicited by click stimuli was undetectable in the adult Tmem63b^{-/-} mice even at 90 dB sound pressure level (SPL), although the wild-type littermates showed ABR threshold at 30 dB SPL (Figure 3B). The thresholds of ABR to pure tones of different frequencies (6, 12, 18, 24, and 30 kHz) were also elevated to over 90 dB SPL in Tmem63b^{-/-} mice (Figure 3C). Disto…	C57BL/6N	Heterozygous	KO	ABR & DPOAE	PMID: 32375046	Hearing loss
POU4F3	5459	Pou4f3	18998	99.1124	AD	Pou4f3<em1(cre/ERT2)Yss>/Pou4f3<+>,Tmem63b<em2Yss>/Tmem63b<em2Yss>	Auditory brainstem response (ABR) elicited by click stimuli was undetectable in the adult Tmem63b^{-/-} mice even at 90 dB sound pressure level (SPL), although the wild-type littermates showed ABR threshold at 30 dB SPL (Figure 3B). The thresholds of ABR to pure tones of different frequencies (6, 12, 18, 24, and 30 kHz) were also elevated to over 90 dB SPL in Tmem63b^{-/-} mice (Figure 3C). Disto…	C57BL/6N	Heterozygous	KO	ABR & DPOAE	PMID: 32375046	Hearing loss
PPIP5K2	23262	Ppip5k2	227399	95.4143	AR	Ppip5k2<tm1a(EUCOMM)Wtsi>	Mice homozygous for a targeted deletion of the Ppip5k2 phosphatase domain exhibit degeneration of cochlear outer hair cells and elevated hearing thresholds.	C57BL/6N	Homozygous	KO	ABR	PMID: 29590114	Hearing loss	Hearing Loss
PRPS1	5631	Prps1	19139	100	X-linked	Prps1<tm1b(EUCOMM)Wtsi>	There was no significant difference in ABR threshold between the experimental group and the control group	C57BL/6N	Homozygous	KO	ABR	IMPC	Normal hearing	No Hearing Loss Evidence
PRPS1	5631	Prps1l3	328099	99.6855	X-linked	NA	There was no description of hearing in mice	NA	NA	NA	NA	NA	Not available
PTPRQ	374462	Ptprq	237523	86.7769	AD;AR	Ptprq<tm1Bow>	However, the mice show rapid postnatal deterioration in cochlear hair-bundle structure, associated with smaller than normal transducer currents with otherwise normal adaptation properties, a progressive loss of basal-coil cochlear hair cells, and deafness	129/Sv * C57BL/6	Homozygous	KO	Preyer reflex	PMID: 14534255	Hearing loss	Hearing Loss
PTPRQ	374462	Ptprq	237523	86.7769	AD;AR	Ptprq<em1Jshn>	To separate the effect of this mutation on the worsening hearing in Xirp2 knockout mice, we also measured hearing function in Xirp2 knockout mice backcrossed for 10 generations to the CBA/J background. Although the hearing loss is less severe in CBA/J Xirp2 knockout mice, and ABR thresholds are not significantly elevated at 11–12 weeks of age (Figure 9D) (n.s., p=0.090), CBA/J Xirp2 knockout mice…	NA	Homozygous	KO	ABR	PMID: 37294664	Hearing loss
RAI1	10743	Rai1	19377	82.1616	AD	Rai1<CKO>	It is unlikely that these defects were caused by deficits in audition or pain sensation, as NestinCre;Rai1CKO mice exhibited normal pain responses in the hot plate assay and normal auditory startle responses (data not shown).	NA	Homozygous	cKO	Tone-shock	PMID: 27693255	Normal hearing	No Hearing Loss Evidence
RDX	5962	Rdx	19684	98.4563	AR	Rdx<tm1Sts>	As these Rdx-/- mice grew, ezrin-based cochlear stereocilia progressively degenerated, causing deafness, whereas ezrin-based vestibular stereocilia were maintained normally in adult Rdx − / − mice.	129S4/SvJae * C57BL/6	Homozygous	KO	ABR	PMID: 15314067	Hearing loss	Hearing Loss
REST	5978	Rest	19712	64.5396	AD	Rest<tm1.2Bban>/Rest<+>	At P16, hearing was tested using pure-tone stimuli and ABR recordings. The ABR analysis revealed that SAHA reduced the tamoxifen-dependent shift in hearing threshold of Rest+/flEx4;Rosa+/CreERT2 mice at low sound frequencies (Figure 6G).	129S4/SvJaeSor * FVB/N	Heterozygous	KO	ABR	PMID: 29961578	Hearing loss	Hearing Loss
REST	5978	Rest	19712	64.5396	AD	Rest<tm2b(EUCOMM)Wtsi>	Abnormal auditory brainstem response	C57BL/6NTac	Heterozygous	KO	ABR	IMPC	Hearing loss
RIPOR2	9750	Ripor2	193385	87.7746	AD;AR	Ripor2<tm1(KOMP)Vlcg>	Measurements of the auditory brain stem response (ABR) to broadband click stimuli in 4-week old animals revealed that homozygous mutant mice were deaf (Figure 1C,D). Recordings of ABRs in response to pure tones revealed that Fam65bLacZ/LacZmice were deaf across the entire analyzed frequency spectrum (Figure 1E). Hearing function was minimally affected in heterozygous Fam65bLacZ/+mice (Figure 1E),…	C57BL/6-Ripor2<tm1(KOMP)Vlcg>	Homozygous	KO	ABR & DPOAE	PMID: 27269051	Hearing loss	Hearing Loss
RIPOR2	9750	Ripor2	193385	87.7746	AD;AR	Ripor2<tm1(KOMP)Vlcg>/Ripor2<+>	Measurements of the auditory brain stem response (ABR) to broadband click stimuli in 4-week old animals revealed that homozygous mutant mice were deaf (Figure 1C,D). Recordings of ABRs in response to pure tones revealed that Fam65bLacZ/LacZmice were deaf across the entire analyzed frequency spectrum (Figure 1E). Hearing function was minimally affected in heterozygous Fam65bLacZ/+mice (Figure 1E),…	C57BL/6-Ripor2<tm1(KOMP)Vlcg>	Heterozygous	KO	ABR & DPOAE	PMID: 27269051	Normal hearing
ROR1	4919	Ror1	26563	96.7983	AR	Ror1<tm1Ymi>	In Ror1 mutant mice, ABR thresholds for the click and all tested frequencies (pure tones) were >70 dB, indicating severe deafness	129P2/OlaHsd	Homozygous	KO	ABR	PMID: 27162350	Hearing loss	Hearing Loss
S1PR2	9294	S1pr2	14739	90.6516	AR	S1pr2<tm1Ajml>	Surprisingly, all the S1P2 knockout mice (and none of the S1P+/+ or S1P+/– age-matched controls) were found to be profoundly deaf regardless of whether or not they displayed detectable vestibular impairment.	129S5/SvEvBrd-S1pr2<tm1Ajml>	Homozygous	KO	ABR	PMID: 16945494	Hearing loss	Hearing Loss
S1PR2	9294	S1pr2	14739	90.6516	AR	S1pr2<tm1Jch>/S1pr2<tm1Jch>,S1pr3<tm1Jch>/S1pr3<tm1Jch>	Given the close relationship between cochlear and vestibular function, we evaluated the double-null mice for their sound-evoked sensorimotor response by measuring their acoustic startle response (ASR). Mice heterozygous for S1P2 exhibited a normal startle reflex, responding to acoustic stimuli >90–100 dB. This response was the same both in the presence and absence of S1P3 (Fig. 2E). In contrast, …		Homozygous	KO	Startle response	PMID: 17287522	Hearing loss
S1PR2	9294	S1pr2	14739	90.6516	AR	S1pr3<tm1Jch>/S1pr3<+>,S1pr2<tm1Jch>/S1pr2<tm1Jch>	Given the close relationship between cochlear and vestibular function, we evaluated the double-null mice for their sound-evoked sensorimotor response by measuring their acoustic startle response (ASR). Mice heterozygous for S1P2 exhibited a normal startle reflex, responding to acoustic stimuli >90–100 dB. This response was the same both in the presence and absence of S1P3 (Fig. 2E). In contrast, …		Homozygous	KO	Startle response	PMID: 17287522	Hearing loss
S1PR2	9294	S1pr2	14739	90.6516	AR	S1pr2<stdf>	Changes in auditory sensitivity with age were assessed by ABRs17, using capillary sequencing to assign genotype (Fig. 3A–C). Mice homozygous for the stonedeaf mutation demonstrated a wide range of auditory sensitivity at 4 weeks old (Fig. 3A), while thresholds were higher at 8 and 14 weeks old (Fig. 3A–C). For some of these mice (n = 62), ABR measurements were made longitudinally at 4, 8 and 14 w…	C57BL/6Brd * C57BL/6N	Homozygous	KO	ABR	PMID: 27383011	Hearing loss
SCD5	79966	Scd2	20250	64.21	AD	NA	There was no description of hearing in mice	NA	NA	NA	NA	NA	Not available	No Auditory Testing
SEMA3E	9723	Sema3e	20349	90.1936	AD	NA	There was no description of hearing in mice	NA	NA	NA	NA	NA	Not available	No Auditory Testing
SERPINB6	5269	Serpinb6a	20719	76.5957	AR	Serpinb6a<tm1.1Pib>	At 3 weeks, we saw upward shifts in hearing threshold for click- and tone-evoked responses, with a maximal shift of at least 35 dB at 32 kHz in Serpinb6a−/− mice when compared with WT littermates (Figure 2A). As the mutant mice aged, their hearing worsened and upward shifts in hearing threshold spread to other tonal and click stimuli at both 6 and 10 weeks	C57BL/6	Homozygous	KO	ABR	PMID:23669344	Hearing loss	Hearing Loss
SERPINB6	5269	Serpinb6a	20719	76.5957	AR	Serpinb6a -/-	Young, pre-symptomatic mice of this genotype exposed to acoustic trauma exhibit permanent hearing loss, compared to controls, associated with the disappearance of OHCs.	C57BL/6J	Homozygous	KO	ABR	PMID:33073422	Hearing loss
SERPINB6	5269	Serpinb6a	20719	76.5957	AR	Serpinb6a +/-	The shift in Wave II amplitude of exposed Serpinb6a+/− mice was significantly lower than unexposed Serpinb6a+/− mice only at 16 and 32 kHz (P < 0.01), confirming acoustic trauma as the main cause of hearing deficits in Serpinb6a+/− mice.	NA	NA	KO	ABR	PMID:34554936	Hearing loss
SERPINB6	5269	Serpinb6b	20708	72.3404	AR	NA	There was no description of hearing in mice	NA	NA	NA	NA	NA	Not available
SERPINB6	5269	Serpinb6c	97848	68.0851	AR	NA	There was no description of hearing in mice	NA	NA	NA	NA	NA	Not available
SERPINB6	5269	Serpinb6d	238568	58.5106	AR	NA	There was no description of hearing in mice	NA	NA	NA	NA	NA	Not available
SERPINB6	5269	Serpinb6e	435350	58.2447	AR	NA	There was no description of hearing in mice	NA	NA	NA	NA	NA	Not available
SERPINF1	5176	Serpinf1	20317	85.6459	AD	NA	There was no description of hearing in mice	NA	NA	NA	NA	NA	Not available	No Auditory Testing
SIX1	6495	Six1	20471	99.2958	AD	Six1<tm1Mair>/Six1<+>	On a 129/Sv background, 8 of 13 heterozygotes show severe bilateral hearing loss (threshold shifted by 50 dB between 15 and 32 kHz), 2 of 13 mice show mild bilateral hearing loss (threshold shifted by 20 dB), whereas the remaining 3 mice have normal hearing in the right ears and >70 dB loss in the left ears	129 * C57BL/6	Heterozygous	KO	ABR	PMID: 12874121	Hearing loss	Hearing Loss
SIX5	147912	Six5	20475	85.3857	AD	NA	There was no description of hearing in mice	NA	NA	NA	NA	NA	Not available	No Auditory Testing
SLC12A2	6558	Slc12a2	20496	94.0594	AD	Slc12a2<sy-ns>	No discernible auditory brainstem responses (ABR) to maximum output stimuli at 99 Db, profoundly deaf at 2-3 month of age | The ABR wave form was not observed in +/+Nkcc1−/− mice for any of the sound stimuli used, even at 99 db, demonstrating that these mice were deaf.	C57BL/6 * MK/ReJ	Homozygous	Spontaneous	ABR	PMID: 10401008	Hearing loss	Hearing Loss
SLC12A2	6558	Slc12a2	20496	94.0594	AD	Slc12a2<K842*>	Using a positional candidate approach, we demonstrate that mutations in the gene encoding the basolateral Na-K-Cl co-transporter Slc12a2 (Nkcc1, mBSC2) cause the deafness observed in sy and sy(ns) mice.	FVB/N	Homozygous	Spontaneous	ABR	PMID: 24009395	Hearing loss
SLC12A2	6558	Slc12a2	20496	94.0594	AD	Slc12a2<sy-ns>	sy/sy and ns/ns mice were deaf (no evoked response to 99 dB stimuli) at the earliest ages tested	C57BL/6 * MK/ReJ	Homozygous	KO	ABR	PMID: 9799839	Hearing loss
SLC12A2	6558	Slc12a2	20496	94.0594	AD	sy|Slc12a2<sy-ns>|Slc12a2<+>	sy/sy and ns/ns mice were deaf (no evoked response to 99 dB stimuli) at the earliest ages tested	C57BL/6 * MK/ReJ	Homozygous	KO	ABR	PMID: 9799839	Hearing loss
SLC12A2	6558	Slc12a2	20496	94.0594	AD	Slc12a2<tm1Dlp>	We then assessed hearing capacity by examining the mice for a startle response. Both control and Slc12a2 +/− mice startled at a sound stimulus, whereas Slc12a2 −/− mice failed to do so	129S6/SvEvTac * C57BL/6	Homozygous	KO	Startle response	PMID: 10369265	Hearing loss
SLC12A2	6558	Slc12a2	20496	94.0594	AD	Slc12a2<tm1Ges>	The ABR wave form was not observed in Nkcc12/2 mice for any of the sound stimuli used, even at 99 db, demonstrating that these mice were deaf.	Not Specified	Homozygous	KO	ABR	PMID: 10480906	Hearing loss
SLC12A2	6558	Slc12a2	20496	94.0594	AD	Slc12a2<tm2Bhk>	Auditory brain stem responses (ABR) in response to clicks were used to assess the hearing of Bsndlox/lox Sox10::Cre mice (Figure 2A). They displayed a hearing loss of about 60 dB when compared with control littermates. This hearing loss was already observed at the youngest age investigated (3 weeks, i.e., 1 week after the onset of hearing), remained stable over time and affected all frequency reg…	129P2/OlaHsd * C57BL/6	Homozygous	KO	ABR	PMID: 18833191	Hearing loss
SLC12A2	6558	Slc12a2	20496	94.0594	AD	Slc12a2<mpc246H>	Deafness and vestibular defects	BALB/c * C3H/HeH * C57BL/6J	Homozygous	Single point mutation	ABR	PMID: 27534441	Hearing loss
SLC12A2	6558	Slc12a2	20496	94.0594	AD	Slc12a2<tm1.1(tetO)Kftnk>	Nkcc1 knockdown significantly elevates the ABR threshold, which indicates hearing loss.	NA	Homozygous	cKO	ABR	PMID: 29051615	Hearing loss
SLC17A8	246213	Slc17a8	216227	92.5297	AD	Slc17a8<tm1Edw>	Mice fail to exhibits Null mice with a targeted deletion of Slc17a8 exon 2 lacked auditory-nerve responses to acoustic stimuli, although auditory brainstem responses could be elicited by electrical stimuli, and robust otoacoustic emissions were recorded.	129P2/OlaHsd * C57BL/6	Homozygous	KO	ABR & DPOAE	PMID: 18674745	Hearing loss	Hearing Loss
SLC17A8	246213	Slc17a8	216227	92.5297	AD	Slc17a8<tm1Edw>/Slc17a8<+>	Auditory brainstem response (ABR) thresholds to click stimuli (up to 91.5 dB SPL) or pure tones (8, 16, and 32 kHz, at up to 88.1 dB SPL) for P21 WT (filled circles, n = 5), VGLUT3 heterozygotes (gray circles, n = 5), and VGLUT3 KO mice (open circles, n = 5). VGLUT3 KO mice show no response. Wildtype mice show an impairment at high frequency, consistent with impaired high-frequency hearing in the…	129P2/OlaHsd * C57BL/6	Heterozygous	KO	ABR & DPOAE	PMID: 18674745	Hearing loss
SLC17A8	246213	Slc17a8	216227	92.5297	AD	Slc17a8<em1(IMPC)Mbp>	Abnormal auditory brainstem response	C57BL/6NCrl	Homozygous	KO	ABR	IMPC	Hearing loss
SLC22A4	6583	Slc22a4	30805	85.118	AR	Slc22a4<tm1.1(KOMP)Vlcg>	There was no significant difference in ABR threshold between the experimental group and the control group	C57BL/6NCrl	Homozygous	KO	ABR	IMPC	Normal hearing	No Hearing Loss Evidence
SLC26A4	5172	Slc26a4	23985	87.5641	AR	Slc26a4<em1Jgao>	(A) ABR measurements show the L236P mice present moderate to profound hearing loss. (B) Tone burst ABR showed that L236P mice have significant elevation in ABR thresholds from low-frequency to high-frequency compared with WT mice. (C) There are no progressive hearing loss in the selected L236P mice with ABR threshold below 60 db in one month. Auditory brainstem response test on 8-week-old mice re…	CBA/CaJ	Homozygous	KI	ABR	PMID: 31155292	Hearing loss	Hearing Loss
SLC26A4	5172	Slc26a4	23985	87.5641	AR	Slc26a4<loop>	To further investigate the hearing of these mice, auditory brainstem response was performed and demonstrated that Slc26a4loop mice are profoundly deaf at all frequencies tested (32, 16, and 8 kHz) (Fig. 1C).	C3HeB/FeJ	Homozygous	KI	ABR	PMID: 20442411	Hearing loss
SLC26A4	5172	Slc26a4	23985	87.5641	AR	Slc26a4<tm1Egr>	Both wild-type (n= 13) and Pds +/- (n= 14) animal retured normal waveforms and thresholds(31 +-7 and 31 +-9 dB SPL, respectively), whereas Pds -/- animals (n= 6) showed no waveforms at intensities up to 100 dB SPL.	either: (129S6/SvEvTac) or (129S6/SvEvTac * Black Swiss)	Homozygous	KO	ABR	PMID: 11152663	Hearing loss
SLC26A4	5172	Slc26a4	23985	87.5641	AR	Slc26a4<tm1Egr>	Both wild-type (n= 13) and Pds +/- (n= 14) animal retured normal waveforms and thresholds(31 +-7 and 31 +-9 dB SPL, respectively), whereas Pds -/- animals (n= 6) showed no waveforms at intensities up to 100 dB SPL.	129S6/SvEvTac	Homozygous	KO	ABR	PMID: 11152663	Hearing loss
SLC26A4	5172	Slc26a4	23985	87.5641	AR	Slc26a4<tm1Egr>	In contrast, Slc26a4-/-lacked hearing at all ages tested	129S6/SvEvTac	Homozygous	KO	ABR	PMID: 17299139	Hearing loss
SLC26A4	5172	Slc26a4	23985	87.5641	AR	Slc26a4<tm1.1Dontu>	All Slc26a4tm1Dontuh/tm1Dontuh mice (n = 15) revealed profound hearing loss (.120 dB SPL) according to ABR at all frequencies, whereas all Slc26a4+/tm1Dontuh mice (n = 15) and all Slc26a4+/+ mice (n = 15) revealed normal hearing.	129S1/Sv * 129X1/SvJ * C57BL/6	Homozygous	KI	ABR	PMID: 21811566	Hearing loss
SLC26A4	5172	Slc26a4	23985	87.5641	AR	Slc26a4<tm1.1Dontu>	Heterozygous mice (i.e., Slc26a4+/tm2Dontuh), homozygous mice (i.e., Slc26a4tm2Dontuh/tm2Dontuh), and compound heterozygous mice (i.e., Slc26a4tm1Dontuh/tm2Dontuh) showed normal hearing as wild type mice (Slc26a4+/+ ) up to 9 months.	129S1/Sv * 129X1/SvJ	Homozygous	KI	ABR	PMID: 23755160	Hearing loss
SLC26A4	5172	Slc26a4	23985	87.5641	AR	Slc26a4<em2Chch>	Auditory phenotypes and cochlear histology. (A) Heterozygous Slc26a4+/C565Y, homozygous Slc26a4C565Y/C565Y, and compound heterozygous Slc26a4919-2A>G/C565Y mice showed normal hearing thresholds across different frequencies, similar to that of wild-type Slc26a4+/+ mice	NA	Homozygous	KI	ABR	PMID: 33801843	Hearing loss
SLC26A4	5172	Slc26a4	23985	87.5641	AR	Slc26a4<em1Chch>	Heterozygous, homozygous, and compound heterozygous mice showed normal hearing thresholds across different frequencies, similar to those in wild-type Slc26a4+/+ mice. There were no significant differences among these four groups of mice at 12, 28, and 44 weeks.	NA	Homozygous	KI	ABR	PMID: 34697379	Hearing loss
SLC26A5	375611	Slc26a5	80979	95.0269	AR	Slc26a5<tm1Jnz>	In prestin null animals, ABR thresholds were 45–65 dB higher than those in wild-type mice, a decrease in sensitivity of two to three orders of magnitude (each 20 dB corresponds to a tenfold change in amplitude).	129S7/SvEvBrd * C57BL/6J	Homozygous	KO	ABR	PMID: 12239568	Hearing loss	Hearing Loss
SLC26A5	375611	Slc26a5	80979	95.0269	AR	Slc26a5<tm1Jnz>/Slc26a5<+>	In heterozygous animals, ABR thresholds for responses originating from cochlear regions with all hair cells present (frequencies < =22.6 kHz) were elevated by 1–8 dB.	129S7/SvEvBrd * C57BL/6J	Heterozygous	KO	ABR	PMID: 12239568	Hearing loss
SLC26A5	375611	Slc26a5	80979	95.0269	AR	Slc26a5<tm1Jnz>	The ABR thresholds to 32-kHz stimuli in prestin-/- mice were elevated by approximately 45 dB SPL relative to those of prestin+/+ mice	129S7/SvEvBrd * C57BL/6J	Homozygous	KO	ABR	PMID: 15207913	Hearing loss
SLC26A5	375611	Slc26a5	80979	95.0269	AR	Slc26a5<tm1Jnz>/Slc26a5<+>	ABR recordings from four tone-pip stimuli at P21, we found a significant threshold elevation of approximately 3.5 dB SPL in prestin+/- mice relative to their prestin+/+ littermates (P < 0.000015, two-factor ANOVA), similar to that observed previously in adult prestin+- mice	129S7/SvEvBrd * C57BL/6J	Heterozygous	KO	ABR	PMID: 15207913	Hearing loss
SLC26A5	375611	Slc26a5	80979	95.0269	AR	Slc26a5<tm1Jnz>	Auditory brainstem responses (ABR) were used to assess auditory thresholds in young adult mice aged P28-P32. Over the measured frequency spectrum, heterozygous mice had 25–40 dB and homozygous mice had 30–50 dB ABR threshold elevations relative to wild-type littermates (Fig. 6D). These data indicate that heterozygous mice have partial hearing loss, similar to the partial congenital hearing loss f…	129S7/SvEvBrd	Homozygous	KO	ABR & DPOAE	PMID: 20142329	Hearing loss
SLC26A5	375611	Slc26a5	80979	95.0269	AR	Slc26a5<tm1Jnz>/Slc26a5<tm1Jnz>,Tecta<tm1.1Ogha>/Tecta<+>	Auditory brainstem responses (ABR) were used to assess auditory thresholds in young adult mice aged P28-P32. Over the measured frequency spectrum, heterozygous mice had 25–40 dB and homozygous mice had 30–50 dB ABR threshold elevations relative to wild-type littermates (Fig. 6D). These data indicate that heterozygous mice have partial hearing loss, similar to the partial congenital hearing loss f…	129S7/SvEvBrd * CBA	Homozygous	KO	ABR & DPOAE	PMID: 20142329	Hearing loss
SLC26A5	375611	Slc26a5	80979	95.0269	AR	Slc26a5<tm1Jnz>/Slc26a5<tm1Jnz>,Tecta<tm1.1Ogha>/Tecta<tm1.1Ogha>	Auditory brainstem responses (ABR) were used to assess auditory thresholds in young adult mice aged P28-P32. Over the measured frequency spectrum, heterozygous mice had 25–40 dB and homozygous mice had 30–50 dB ABR threshold elevations relative to wild-type littermates (Fig. 6D). These data indicate that heterozygous mice have partial hearing loss, similar to the partial congenital hearing loss f…	129S7/SvEvBrd * CBA	Homozygous	KO	ABR & DPOAE	PMID: 20142329	Hearing loss
SLC26A5	375611	Slc26a5	80979	95.0269	AR	Slc26a5<tm4.1(cre/ERT2)Jnz>	To determine whether the prestin-CreERT2 line maintained normal hearing, auditory brainstem responses (ABRs) were tested at adult ages. Compared with wild-type mice, prestin-CreERT2 +/− and prestin-CreERT2 +/+ mice showed no hearing defects at 4 kHz to 32 kHz at 4–6 weeks (Fig. 4).	129S6/SvEvTac * C57BL/6	Homozygous	KI	ABR	PMID: 21954035	Hearing loss
SLC26A5	375611	Slc26a5	80979	95.0269	AR	Slc26a5<tm1.1Jgao>	We investigated the physiological effect of the IVS2-2A>G mutation on mouse hearing. The hearing sensitivity of m/m mice was examined by ABR threshold analysis and the m/m mice were almost indistinguishable from their +/+ littermates (Fig. 3A).	NA	Homozygous	KI	ABR	PMID: 27232762	Hearing loss
SLC26A5	375611	Slc26a5	80979	95.0269	AR	Slc26a5<mpc234H>	Deafness	BALB/c * C3H/HeH * C57BL/6J	Homozygous	Single point mutation	ABR	PMID: 27534441	Hearing loss
SLC26A5	375611	Slc26a5	80979	95.0269	AR	Slc26a5<em1(HBEGF)Zyliu>	Furthermore, the results of auditory brainstem response (ABR) measurement demonstrated that auditory thresholds at distinct frequencies in Slc26a5DTR/+ mice (n = 3) treated with DT were significantly higher than those in untreated control Slc26a5DTR/+ mice (n = 3) (Figure 3C).	NA	Homozygous	KI	ABR	PMID: 34477109	Hearing loss
SLC26A5	375611	Slc26a5	80979	95.0269	AR	Slc26a5<em1Kazh>	The ABR and DPOAE thresholds were elevated in R130S-prestin homozygous mice in a frequency-dependent manner, whereas heterozygotes were comparable to wild-type (WT) littermates, which is in line with the recessive nature of the p.R130S missense variant (20). Cytocochleograms (Fig. 2) found only minor OHC loss within the tested frequency range (8 to 32 kHz), suggesting that OHC dysfunction, not lo…	NA	Homozygous	KI	ABR & DPOAE	PMID: 36893263	Hearing loss
SLC26A5	375611	Slc26a5	80979	95.0269	AR	Slc26a5<em2Kazh>	The ABR and DPOAE thresholds were elevated in R130S-prestin homozygous mice in a frequency-dependent manner, whereas heterozygotes were comparable to wild-type (WT) littermates, which is in line with the recessive nature of the p.R130S missense variant (20). Cytocochleograms (Fig. 2) found only minor OHC loss within the tested frequency range (8 to 32 kHz), suggesting that OHC dysfunction, not lo…	NA	Homozygous	KI	ABR & DPOAE	PMID: 36893263	Hearing loss
SLC26A5	375611	Slc26a5	80979	95.0269	AR	Slc26a5<em3Kazh>	The ABR and DPOAE thresholds were elevated in R130S-prestin homozygous mice in a frequency-dependent manner, whereas heterozygotes were comparable to wild-type (WT) littermates, which is in line with the recessive nature of the p.R130S missense variant (20). Cytocochleograms (Fig. 2) found only minor OHC loss within the tested frequency range (8 to 32 kHz), suggesting that OHC dysfunction, not lo…	NA	Homozygous	KI	ABR & DPOAE	PMID: 36893263	Hearing loss
SLC44A4	80736	Slc44a4	70129	81.9718	AD	Slc44a4<tm1b(EUCOMM)Hmgu>	There was no significant difference in ABR threshold between the experimental group and the control group	C57BL/6NTac	Homozygous	KO	ABR	IMPC	Normal hearing	No Hearing Loss Evidence
SMPX	23676	Smpx	66106	82.9545	X-linked	Smpx<em1Jgao>	The responses to broadband click stimuli included varying degrees of hearing loss in both male and female mice. The threshold shifts first appeared at a younger age in male mice (3 months) compared to female mice (5 months) (Figures 2A,B). In addition, the male mice showed a greater elevation of mean threshold compared to the mild increase in female mice. These results were consistent with human …	CBA/CaJ-Smpxem1Jgao	Homozygous	KO	ABR & DPOAE	PMID: 34722533	Hearing loss	Hearing Loss
SMPX	23676	Smpx	66106	82.9545	X-linked	Smpx<em1Jgao>/Smpx<+>	The responses to broadband click stimuli included varying degrees of hearing loss in both male and female mice. The threshold shifts first appeared at a younger age in male mice (3 months) compared to female mice (5 months) (Figures 2A,B). In addition, the male mice showed a greater elevation of mean threshold compared to the mild increase in female mice. These results were consistent with human …	CBA/CaJ-Smpx<em1Jgao>	Heterozygous	KO	ABR & DPOAE	PMID: 34722533	Hearing loss
SMPX	23676	Smpx	66106	82.9545	X-linked	Smpx<em1Jgao>/Y	The responses to broadband click stimuli included varying degrees of hearing loss in both male and female mice. The threshold shifts first appeared at a younger age in male mice (3 months) compared to female mice (5 months) (Figures 2A,B). In addition, the male mice showed a greater elevation of mean threshold compared to the mild increase in female mice. These results were consistent with human …	CBA/CaJ-Smpx<em1Jgao>	Heterozygous	KO	ABR & DPOAE	PMID: 34722533	Hearing loss
SMPX	23676	Smpx	66106	82.9545	X-linked	Smpx<em2Jgao>	The responses to broadband click stimuli included varying degrees of hearing loss in both male and female mice. The threshold shifts first appeared at a younger age in male mice (3 months) compared to female mice (5 months) (Figures 2A,B). In addition, the male mice showed a greater elevation of mean threshold compared to the mild increase in female mice. These results were consistent with human …	CBA/CaJ-Smpx<em2Jgao>	Homozygous	KO	ABR & DPOAE	PMID: 34722533	Hearing loss
SMPX	23676	Smpx	66106	82.9545	X-linked	Smpx<em2Jgao>/Smpx<+>	The responses to broadband click stimuli included varying degrees of hearing loss in both male and female mice. The threshold shifts first appeared at a younger age in male mice (3 months) compared to female mice (5 months) (Figures 2A,B). In addition, the male mice showed a greater elevation of mean threshold compared to the mild increase in female mice. These results were consistent with human …	CBA/CaJ-Smpx<em2Jgao>	Heterozygous	KO	ABR & DPOAE	PMID: 34722533	Hearing loss
SMPX	23676	Smpx	66106	82.9545	X-linked	Smpx<em2Jgao>/Y	The responses to broadband click stimuli included varying degrees of hearing loss in both male and female mice. The threshold shifts first appeared at a younger age in male mice (3 months) compared to female mice (5 months) (Figures 2A,B). In addition, the male mice showed a greater elevation of mean threshold compared to the mild increase in female mice. These results were consistent with human …	CBA/CaJ-Smpx<em2Jgao>	Heterozygous	KO	ABR & DPOAE	PMID: 34722533	Hearing loss
SNAI2	6591	Snai2	20583	95.5224	AR	Snai2<tm1.1(KOMP)Vlcg>	There was no significant difference in ABR threshold between the experimental group and the control group	C57BL/6NCrl	Homozygous	KO	ABR	IMPC	Normal hearing	No Hearing Loss Evidence
SOX10	6663	Sox10	20665	98.4979	AD	SOX10-S1 transgenic	Tests of auditory function of 2Tg and 3Tg mice showed that the wave latencies of ABR were comparable among Wt, 2Tg, and 3Tg mice. However, the auditory threshold of 2Tg and 3Tg mice was higher than that of Wt mice, demonstrating sensory deafness in 2Tg and 3Tg mice.	C57BL/6 * C3H/He	Homozygous	KI	ABR	PMID: 25959061	Hearing loss	Hearing Loss
SOX10	6663	Sox10	20665	98.4979	AD	Sox10<tm1Ngan>	Their auditory brain stem responses showed a hearing deficit of 40 to 80 dB (Fig. 1G and SI Appendix, Fig. S1J), and the endocochlear potential was reduced to 2 mV in mature mutants (Fig. 1H).	129S/SvEv * C57BL/6	Homozygous	KI	ABR	PMID: 36343245	Hearing loss
SOX10	6663	Sox10	20665	98.4979	AD	Sox10<tm1Ngan>/Sox10<+>	Their auditory brain stem responses showed a hearing deficit of 40 to 80 dB (Fig. 1G and SI Appendix, Fig. S1J), and the endocochlear potential was reduced to 2 mV in mature mutants (Fig. 1H).	129S/SvEv * C57BL/6	Heterozygous	KI	ABR	PMID: 36343245	Hearing loss
SPNS2	124976	Spns2	216892	95.9927	AR	Spns2<tm1a(KOMP)Wtsi>	Abnormal auditory brainstem response	B6Brd;B6Dnk;B6N-Tyr<c-Brd>	Homozygous	KO	ABR	PMID: 24652767	Hearing loss	Hearing Loss
STRC	161497	Strc	140476	87.4366	AR	Strc<tm1Ugds>/Strc<tm1Ugds>	At P14, simultaneous masking of CAP is weakened compared to in wild-type mice. In postnatal day 60 (P60) stereocilin-null (Strc−/−) mice, auditory brainstem responses to tones in the 5-40 kHz frequency range showed increased thresholds, up to 60 dB (data not shown).	129S2/SvPas * BALB/c * C57BL/6 * C57BL/6J	Homozygous	KO	DPOAE & CAP	PMID: 18849963	Hearing loss	Hearing Loss
SYNE4	163183	Syne4	233066	65.8416	AR	Syne4<tm1Kare>/Syne4<tm1Kare>	Nesp4-/- mice present with hearing loss, as measured using ABR at ages P15, P30, and P60. Click stimuli were measured in increasing levels, ranging between 10 dB and 90 dB in 5-dB steps, and tone burst stimuli of 6 single frequencies were measured, including 6 kHz, 12 kHz, 18 kHz, 24 kHz, 30 kHz, and 36 kHz in increasing levels between 10 dB and 90 dB in 5-dB steps.	C57BL/6J	Homozygous	KO	ABR	PMID: 23348741	Hearing loss	Hearing Loss
TBC1D24	57465	Tbc1d24	224617	92.6655	AD;AR	Tbc1d24<em5Tbf>	No auditory dysfunction was detected in Tbc1d24 mutant mice, although homozygosity for some of the variants caused seizures or lethality.	C57BL/6J	Homozygous	KO	ABR & DPOAE	PMID: 32987832	Normal hearing	No Hearing Loss Evidence
TBC1D24	57465	Tbc1d24	224617	92.6655	AD;AR	Tbc1d24<tm1b(EUCOMM)Hmgu>/Tbc1d24<+>	Thus, combined with the normal ABR thresholds observed, our findings suggest that there is no auditory dysfunction in Tbc1d24tm1b mutants.	C57BL/6J	Heterozygous	KO	ABR	PMID: 30335140	Normal hearing
TBC1D24	57465	Tbc1d24	224617	92.6655	AD;AR	Tbc1d24<em1Tbf>	We quantitatively evaluated the hearing in mice using auditory brainstem responses (ABRs) and distortion product otoacoustic emissions (DPOAEs). ABRs for homozygous S324Tfs*3, heterozygous S324Tfs*3 and wild-type littermates at P17 were measured at 4 frequencies (8, 16, 32 and 40 kHz; Fig. 3A). ABR responses were detected within normal range for each of the three genotypes.	C57BL/6	Homozygous	KO	ABR & DPOAE & VsEP	PMID: 30602030	Normal hearing
TCOF1	6949	Tcof1	21453	52.7871	AD	Tcof1/DBA1<+/->	Preyer reflex analysis revealed that in the majority of cases, Tcof1/DBA1 heterozygotes (Tcof1/DBA1+/−) show defects in hearing, although some reflex was detected in ∼30% of cases.	DBA/1	Heterozygous	KO	ABR	PMID: 20106873	Hearing loss	Hearing Loss
TECTA	7007	Tecta	21683	95.8701	AD;AR	Tecta<tm1.1Ogha>	Auditory brainstem responses (ABR) were used to assess auditory thresholds in young adult mice aged P28-P32. Over the measured frequency spectrum, heterozygous mice had 25–40 dB and homozygous mice had 30–50 dB ABR threshold elevations relative to wild-type littermates (Fig. 6D). These data indicate that heterozygous mice have partial hearing loss, similar to the partial congenital hearing loss f…	129S7/SvEvBrd * CBA	Homozygous	KO	ABR & DPOAE	PMID: 20142329	Hearing loss	Hearing Loss
TECTA	7007	Tecta	21683	95.8701	AD;AR	Tecta<tm1.1Ogha>/Tecta<+>	Auditory brainstem responses (ABR) were used to assess auditory thresholds in young adult mice aged P28-P32. Over the measured frequency spectrum, heterozygous mice had 25–40 dB and homozygous mice had 30–50 dB ABR threshold elevations relative to wild-type littermates (Fig. 6D). These data indicate that heterozygous mice have partial hearing loss, similar to the partial congenital hearing loss f…	129S4/SvJaeSor * 129S7/SvEvBrd * CBA	Heterozygous	KO	ABR & DPOAE	PMID: 20142329	Hearing loss
TECTA	7007	Tecta	21683	95.8701	AD;AR	Tecta<tm3.1Gpr>	These values are within the limits reported for a large cohort of inbred mouse strains considered to have normal ABR thresholds (30), and would be consistent with this 129 strain being wild type at the ahl/cdh23 locus (Legan, unpublished data). A small increase in ABR thresholds with time was observed in the wild-type animals from the TectaC1619S line (Fig. 9A), but not with the wild-type animals…	129S/SvEv	Homozygous	KI	ABR	PMID: 24363064	Hearing loss
TECTA	7007	Tecta	21683	95.8701	AD;AR	Tecta<tm3.1Gpr>/Tecta<+>	These values are within the limits reported for a large cohort of inbred mouse strains considered to have normal ABR thresholds (30), and would be consistent with this 129 strain being wild type at the ahl/cdh23 locus (Legan, unpublished data). A small increase in ABR thresholds with time was observed in the wild-type animals from the TectaC1619S line (Fig. 9A), but not with the wild-type animals…	129S/SvEv	Heterozygous	KI	ABR	PMID: 24363064	Hearing loss
TECTA	7007	Tecta	21683	95.8701	AD;AR	Tecta<tm4.1Gpr>	These values are within the limits reported for a large cohort of inbred mouse strains considered to have normal ABR thresholds (30), and would be consistent with this 129 strain being wild type at the ahl/cdh23 locus (Legan, unpublished data). A small increase in ABR thresholds with time was observed in the wild-type animals from the TectaC1619S line (Fig. 9A), but not with the wild-type animals…	129S/SvEv	Homozygous	KI	ABR	PMID: 24363064	Hearing loss
TECTA	7007	Tecta	21683	95.8701	AD;AR	Tecta<tm4.1Gpr>/Tecta<+>	These values are within the limits reported for a large cohort of inbred mouse strains considered to have normal ABR thresholds (30), and would be consistent with this 129 strain being wild type at the ahl/cdh23 locus (Legan, unpublished data). A small increase in ABR thresholds with time was observed in the wild-type animals from the TectaC1619S line (Fig. 9A), but not with the wild-type animals…	129S/SvEv	Heterozygous	KI	ABR	PMID: 24363064	Hearing loss
TECTA	7007	Tecta	21683	95.8701	AD;AR	Tecta<tm5.1Gpr>	These values are within the limits reported for a large cohort of inbred mouse strains considered to have normal ABR thresholds (30), and would be consistent with this 129 strain being wild type at the ahl/cdh23 locus (Legan, unpublished data). A small increase in ABR thresholds with time was observed in the wild-type animals from the TectaC1619S line (Fig. 9A), but not with the wild-type animals…	129S/SvEv	Homozygous	KI	ABR	PMID: 24363064	Hearing loss
TECTA	7007	Tecta	21683	95.8701	AD;AR	Tecta<tm5.1Gpr>/Tecta<+>	These values are within the limits reported for a large cohort of inbred mouse strains considered to have normal ABR thresholds (30), and would be consistent with this 129 strain being wild type at the ahl/cdh23 locus (Legan, unpublished data). A small increase in ABR thresholds with time was observed in the wild-type animals from the TectaC1619S line (Fig. 9A), but not with the wild-type animals…	129S/SvEv	Heterozygous	KI	ABR	PMID: 24363064	Hearing loss
TECTA	7007	Tecta	21683	95.8701	AD;AR	Tecta<tm1Gpr>	2f1-f2 frequency components of the DPOAE could be mea-sured in the ear canal of every wild-type mouse that was usedin the experiments reported in this paper but could be detectedabove the measurement noise foor in 17 of a total of 28 Tecta ENT/ENT mice used in these experiments, and only whenL, was above 65 dB SPL. In the remaining TectaAENTAENTmice tested, the highest levels of the primaries use…	129S/SvEv * C57BL/6J	Homozygous	KO	DPOAE	PMID: 14523068	Hearing loss
TECTA	7007	Tecta	21683	95.8701	AD;AR	Tecta<tm2Gpr>	The average threshold across all frequencies was 45.87 7 0.63 dB SPL for TectaY1870C/+ mice (n ¼ 10) versus 32.38 7 0.75 dB SPL for Tecta+/+ mice (n ¼ 10), an average threshold increase of 13.49 dB SPL in TectaY1870C/+ mice. DPOAE threshold curves from TectaY1870C/+ mice were also significantly more variable (P ¼ 0.01, as measured by the mean 7 s.d. of the s.d.) than those from Tecta+/+ mice (5.5…	129S/SvEv * C57BL/6J	Homozygous	KO	DPOAE & CAP	PMID: 15995703	Hearing loss
TECTA	7007	Tecta	21683	95.8701	AD;AR	Tecta<tm2Gpr>/Tecta<+>	The average threshold across all frequencies was 45.87 7 0.63 dB SPL for TectaY1870C/+ mice (n ¼ 10) versus 32.38 7 0.75 dB SPL for Tecta+/+ mice (n ¼ 10), an average threshold increase of 13.49 dB SPL in TectaY1870C/+ mice. DPOAE threshold curves from TectaY1870C/+ mice were also significantly more variable (P ¼ 0.01, as measured by the mean 7 s.d. of the s.d.) than those from Tecta+/+ mice (5.5…	129S/SvEv * C57BL/6J	Heterozygous	KO	DPOAE & CAP	PMID: 15995703	Hearing loss
THOC1	9984	Thoc1	225160	96.1948	AD	Thoc1<em1(IMPC)Ccpcz>	There was no significant difference in ABR threshold between the experimental group and the control group	C57BL/6NCrl	Homozygous	KO	ABR	IMPC	Normal hearing	No Hearing Loss Evidence
TIMM8A	1678	Timm8a1	30058	94.8454	X-linked	Timm8a1<I23fs49X/y>	The ABR thresholds to click 8, 16 and 32kHz pure-tone stimuli in MUT mice were significantly elevated by approximately 17, 20, 28 and 24dB sound pressure level (SPL) compared with those of WT mice, respectively (p<0.0001) (figure 4C). Thus, we conclude that the lossof-function mutation in the Timm8a1 gene leads to impaired hearing at the young age of mutant mice.	MUT mice	Homozygous	Knockdown	ABR & DPOAE	PMID: 32820032	Hearing loss	Hearing Loss
TIMM8A	1678	Timm8a2	223262	74.2268	X-linked	NA	There was no description of hearing in mice	NA	NA	NA	NA	NA	Not available
TJP2	9414	Tjp2	21873	84.958	AD	NA	There was no description of hearing in mice	NA	NA	NA	NA	NA	Not available	No Auditory Testing
TMC1	117531	Tmc1	13409	95.6579	AD;AR	Tmc1<dn>	Deafness mice were bred in our laboratory from stockobtained from M.S. Deol,University College,London.Heterozygotes(+/dn)were used as controls, and were distinguished from their homozygous (dn/dn)littermates by thefailure of the latter to exhibit a Preyer refex in response to ametallic click. Gross VIlIth nerve action potential thresholds forcontrol animals are presented in Fig. 1. No action pote…	STOCK Grhl3<ct>/J	Homozygous	Spontaneous	Preyer reflex	PMID: 7432512	Hearing loss	Hearing Loss
TMC1	117531	Tmc1	13409	95.6579	AD;AR	Tmc1<dn>	The ABR in the mouse is a four-wave complex that represents the synchronous discharge of onset-sensitive fibers in response to a click or brief tone burst (Hood and Berlin 1986); it is highly correlated with auditory sensitivity within the spectral zone of the auditory stimulation (Berlin et al. 1991). Thus, the fainter the level at which a synchronous response is detected, the more likely the or…	STOCK Grhl3<ct> * M. m. molossinus	Homozygous	Spontaneous	ABR & Preyer reflex	PMID: 7719036	Hearing loss
TMC1	117531	Tmc1	13409	95.6579	AD;AR	Tmc1<Mhdabth>	We found that Bth/+ mutants show progressive loss of the Preyer reflex from around P30. The middle ear and gross structure of the inner ear appeared normal (data not shown). Scanning electron microscopy of Bth/+ cochleas, however, revealed progressive hair-cell degeneration from P20 onwards (Fig. 2a). Most remaining hair cells looked normal, judging from the appearance of their stereocilia bundle…	NA	Homozygous	Single point mutation	Preyer reflex	PMID: 11850623	Hearing loss
TMC1	117531	Tmc1	13409	95.6579	AD;AR	Tmc1<Mhdabth>/Tmc1<+>,Tmc1m1<C57BL/6J>/?	The mouse auditory system is functionally mature by 3 weeks of age (Ehret 1977). At 3 weeks of age, homozygous C3H-Tmc1Bth/Bth mice had no detectable ABR to click stimuli, whereas C3H-Tmc1Bth/+ mice had slightly elevated thresholds in comparison to C3H-Tmc1+/+ littermates (Figure 1A). C3H-Tmc1Bth/+ ABR thresholds for both click and tone-burst stimuli steadily increased to reach undetectable level…	C3HeB/FeJ * C57BL/6J	Heterozygous	Single point mutation	ABR & DPOAE	PMID: 16648588	Hearing loss
TMC1	117531	Tmc1	13409	95.6579	AD;AR	Tmc1<Mhdabth>/Tmc1<+>,Tmc1m2<DBA/2J>/?	The mouse auditory system is functionally mature by 3 weeks of age (Ehret 1977). At 3 weeks of age, homozygous C3H-Tmc1Bth/Bth mice had no detectable ABR to click stimuli, whereas C3H-Tmc1Bth/+ mice had slightly elevated thresholds in comparison to C3H-Tmc1+/+ littermates (Figure 1A). C3H-Tmc1Bth/+ ABR thresholds for both click and tone-burst stimuli steadily increased to reach undetectable level…	C3HeB/FeJ * DBA/2J	Heterozygous	Single point mutation	ABR & DPOAE	PMID: 16648588	Hearing loss
TMC1	117531	Tmc1	13409	95.6579	AD;AR	Tmc1<Mhdabth>/Tmc1<+>,Tmc1m3<DBA/2J>/?	The mouse auditory system is functionally mature by 3 weeks of age (Ehret 1977). At 3 weeks of age, homozygous C3H-Tmc1Bth/Bth mice had no detectable ABR to click stimuli, whereas C3H-Tmc1Bth/+ mice had slightly elevated thresholds in comparison to C3H-Tmc1+/+ littermates (Figure 1A). C3H-Tmc1Bth/+ ABR thresholds for both click and tone-burst stimuli steadily increased to reach undetectable level…	C3HeB/FeJ * DBA/2J	Heterozygous	Single point mutation	ABR & DPOAE	PMID: 16648588	Hearing loss
TMC1	117531	Tmc1	13409	95.6579	AD;AR	Tmc1<Mhdabth>/Tmc1<+>,Tmc1m4<DBA/2J>/?	The mouse auditory system is functionally mature by 3 weeks of age (Ehret 1977). At 3 weeks of age, homozygous C3H-Tmc1Bth/Bth mice had no detectable ABR to click stimuli, whereas C3H-Tmc1Bth/+ mice had slightly elevated thresholds in comparison to C3H-Tmc1+/+ littermates (Figure 1A). C3H-Tmc1Bth/+ ABR thresholds for both click and tone-burst stimuli steadily increased to reach undetectable level…	C3HeB/FeJ * DBA/2J	Heterozygous	Single point mutation	ABR & DPOAE	PMID: 16648588	Hearing loss
TMC1	117531	Tmc1	13409	95.6579	AD;AR	Tmc1<tm1.1Ajg>/Tmc1<+>,Tmc2<tm1.1Ajg>/Tmc2<tm1.1Ajg>	Auditory brainstem response (ABR) thresholds measured in young adult mice showed that only Tmc1Δ/Δ mice had hearing loss, with no effect of the Tmc2 genotype at any frequency tested (Figure 3C). The profound deafness in mice lacking functional Tmc1 was consistent with data from Tmc1Bth/Bth and Tmc1dn/dn mice (8, 29). This indicates that Tmc1, but not Tmc2, is necessary for normal auditory functio…	B6.129-Tmc2<tm1.1Ajg> Tmc1<tm1.1Ajg>	Heterozygous	KO	ABR	PMID: 22105175	Hearing loss
TMC1	117531	Tmc1	13409	95.6579	AD;AR	Tmc1<tm1.1Ajg>	Auditory brainstem response (ABR) thresholds measured in young adult mice showed that only Tmc1Δ/Δ mice had hearing loss, with no effect of the Tmc2 genotype at any frequency tested (Figure 3C). The profound deafness in mice lacking functional Tmc1 was consistent with data from Tmc1Bth/Bth and Tmc1dn/dn mice (8, 29). This indicates that Tmc1, but not Tmc2, is necessary for normal auditory functio…	B6.129-Tmc1<tm1.1Ajg>	Homozygous	KO	ABR	PMID: 22105175	Hearing loss
TMC1	117531	Tmc1	13409	95.6579	AD;AR	Tmc1<tm1.1Ajg>/Tmc1<tm1.1Ajg>,Tmc2<tm1.1Ajg>/Tmc2<+>	Auditory brainstem response (ABR) thresholds measured in young adult mice showed that only Tmc1Δ/Δ mice had hearing loss, with no effect of the Tmc2 genotype at any frequency tested (Figure 3C). The profound deafness in mice lacking functional Tmc1 was consistent with data from Tmc1Bth/Bth and Tmc1dn/dn mice (8, 29). This indicates that Tmc1, but not Tmc2, is necessary for normal auditory functio…	B6.129-Tmc2<tm1.1Ajg> Tmc1<tm1.1Ajg>	Homozygous	KO	ABR	PMID: 22105175	Hearing loss
TMC1	117531	Tmc1	13409	95.6579	AD;AR	Tmc1<tm1.1Ajg>/Tmc1<tm1.1Ajg>,Tmc2<tm1.1Ajg>/Tmc2<tm1.1Ajg>	Auditory brainstem response (ABR) thresholds measured in young adult mice showed that only Tmc1Δ/Δ mice had hearing loss, with no effect of the Tmc2 genotype at any frequency tested (Figure 3C). The profound deafness in mice lacking functional Tmc1 was consistent with data from Tmc1Bth/Bth and Tmc1dn/dn mice (8, 29). This indicates that Tmc1, but not Tmc2, is necessary for normal auditory functio…	B6.129-Tmc2<tm1.1Ajg> Tmc1<tm1.1Ajg>	Homozygous	KO	ABR	PMID: 22105175	Hearing loss
TMC1	117531	Tmc1	13409	95.6579	AD;AR	Tmc1<baringo>	Homozygous stitch-mutant mice have severe hearing loss at the age of 4 weeks and are deaf by the age of 8 weeks, whereas both baringo and nice mutants are profoundly deaf at the age of 4 weeks. None of the strains displays signs of vestibular dysfunction. Scanning electron microscopy revealed degeneration of outer hair cells in the basal region of baringo, nice, and stitch mutants.	C57BL/6	Homozygous	Single point mutation	ABR	PMID: 22330676	Hearing loss
TMC1	117531	Tmc1	13409	95.6579	AD;AR	Tmc1<nice>	Homozygous stitch-mutant mice have severe hearing loss at the age of 4 weeks and are deaf by the age of 8 weeks, whereas both baringo and nice mutants are profoundly deaf at the age of 4 weeks. None of the strains displays signs of vestibular dysfunction. Scanning electron microscopy revealed degeneration of outer hair cells in the basal region of baringo, nice, and stitch mutants.	C57BL/6	Homozygous	Single point mutation	ABR	PMID: 22330676	Hearing loss
TMC1	117531	Tmc1	13409	95.6579	AD;AR	Tmc1<stitch>	Homozygous stitch-mutant mice have severe hearing loss at the age of 4 weeks and are deaf by the age of 8 weeks, whereas both baringo and nice mutants are profoundly deaf at the age of 4 weeks. None of the strains displays signs of vestibular dysfunction. Scanning electron microscopy revealed degeneration of outer hair cells in the basal region of baringo, nice, and stitch mutants.	C57BL/6	Homozygous	Single point mutation	ABR	PMID: 22330676	Hearing loss
TMC1	117531	Tmc1	13409	95.6579	AD;AR	Tmc1<stitch>	Homozygous stitch-mutant mice have severe hearing loss at the age of 4 weeks and are deaf by the age of 8 weeks, whereas both baringo and nice mutants are profoundly deaf at the age of 4 weeks. None of the strains displays signs of vestibular dysfunction. Scanning electron microscopy revealed degeneration of outer hair cells in the basal region of baringo, nice, and stitch mutants.	BALB/c * C57BL/6	Homozygous	Single point mutation	ABR	PMID: 22330676	Hearing loss
TMC1	117531	Tmc1	13409	95.6579	AD;AR	Tmc1<em1Mll>	Measurements of the auditory brainstem response (ABR) in homozygous Tmc1HA/HA and Tmc2MYC/MYC mice at 4–6 weeks of age revealed normal auditory thresholds (Fig. S1A,D).	NA	Homozygous	KI	ABR	PMID: 32343945	Hearing loss
TMC1	117531	Tmc1	13409	95.6579	AD;AR	Tmc1<em1Ftpl>	ABRs revealed profound hearing loss across the entire frequency spectrum in both homozygotes and heterozygotes at P30, consistent with the dominance of the human mutation. Degeneration and absence of OHCs was evident at P30 (Fig. 2A,D), with the base being more affected than the apex at that age, as with many cochlear insults (Fettiplace and Nam, 2019). Despite loss of fewer OHCs at the apex, it …	NA	Homozygous	KI	ABR & DPOAE	PMID: 33824189	Hearing loss
TMC1	117531	Tmc1	13409	95.6579	AD;AR	Tmc1<em2Ftpl>	ABRs revealed profound hearing loss across the entire frequency spectrum in both homozygotes and heterozygotes at P30, consistent with the dominance of the human mutation. Degeneration and absence of OHCs was evident at P30 (Fig. 2A,D), with the base being more affected than the apex at that age, as with many cochlear insults (Fettiplace and Nam, 2019). Despite loss of fewer OHCs at the apex, it …	NA	Homozygous	KI	ABR & DPOAE	PMID: 33824189	Hearing loss
TMC1	117531	Tmc1	13409	95.6579	AD;AR	Tmc1<em3Ftpl>	ABRs revealed profound hearing loss across the entire frequency spectrum in both homozygotes and heterozygotes at P30, consistent with the dominance of the human mutation. Degeneration and absence of OHCs was evident at P30 (Fig. 2A,D), with the base being more affected than the apex at that age, as with many cochlear insults (Fettiplace and Nam, 2019). Despite loss of fewer OHCs at the apex, it …	NA	Homozygous	KI	ABR & DPOAE	PMID: 33824189	Hearing loss
TMC1	117531	Tmc1	13409	95.6579	AD;AR	Tmc1<em4Ftpl>	ABRs revealed profound hearing loss across the entire frequency spectrum in both homozygotes and heterozygotes at P30, consistent with the dominance of the human mutation. Degeneration and absence of OHCs was evident at P30 (Fig. 2A,D), with the base being more affected than the apex at that age, as with many cochlear insults (Fettiplace and Nam, 2019). Despite loss of fewer OHCs at the apex, it …	NA	Homozygous	KI	ABR & DPOAE	PMID: 33824189	Hearing loss
TMC1	117531	Tmc1	13409	95.6579	AD;AR	Tmc1<em1Jrho>	Tmc1N193I/N193I mice were deaf, evident from the absence of ABR (up to 110 dB) and DPOAEs (up to 80 dB) thresholds at 1 month of age (Figure 1C,D). We tested the hearing capacity of Tmc1N193I/N193I mice at P16, which is close to the hearing onset (~P12), to determine if these animals were born deaf or if the HL progressed rapidly after hearing onset. We found that whereas the Tmc1N193I/+ mice had…	NA	Homozygous	KI	ABR & DPOAE	PMID: 35883470	Hearing loss
TMEM132E	124842	Tmem132e	270893	92.7374	AR	NA	There was no description of hearing in mice	NA	NA	NA	NA	NA	Not available	No Auditory Testing
TMIE	259236	Tmie	20776	91.6667	AR	Tmie<sr-2J>	The auditory brainstem response (ABR) was used to assess the hearing of 4 mutant mice at 5 weeks of age. All were deaf, showing no response to the highest stimulus presented (100dB).	B6(Cg)-Tmie<sr-2J/J>	Homozygous	Spontaneous	ABR	MGI: J:147860	Hearing loss	Hearing Loss
TMIE	259236	Tmie	20776	91.6667	AR	Tmie<sr>	The purpose of this research was to identify vestibular deficits in mice using linear vestibular evoked potentials (VsEPs). VsEP thresholds, peak latencies, and peak amplitudes from 24 strains with known genetic mutations and 6 inbred background strains were analyzed and descriptive statistics generated for each strain. Response parameters from mutant homozygotes were compared with heterozygote a…	B6.B(CBA)-Tmie<sr>/J	Homozygous	Spontaneous	VsEP	PMID: 16235133	Hearing loss
TMIE	259236	Tmie	20776	91.6667	AR	Tmie<sr-J>	Responses to pure tone stimuli of 1, 8 and 24 kHz were measured for two heterozygous þ/sr and two homozygous sr/sr mice at each of three time points (P14, P25 and P90). No responses were detected at any frequency in sr/sr mice at any age.	A/J * C57BL/6J	Homozygous	Spontaneous	ABR	PMID: 12140191	Hearing loss
TMIE	259236	Tmie	20776	91.6667	AR	Tmie<tm1.1Mull>	Distortion product otoacoustic emissions (DPOAEs) were nearly eliminated (Fig. 2E,F). It was somewhat surprising that ABRs and pure tone ABRs were so severely affected following inactivation of Tmie in OHCs only using prestin-Cre since inner hair cell (IHC) function should be preserved.	NA	Homozygous	KO	ABR & DPOAE	PMID: 25467981	Hearing loss
TMIE	259236	Tmie	20776	91.6667	AR	Tmie<tm2Mull>	Distortion product otoacoustic emissions (DPOAEs) were nearly eliminated (Fig. 2E,F). It was somewhat surprising that ABRs and pure tone ABRs were so severely affected following inactivation of Tmie in OHCs only using prestin-Cre since inner hair cell (IHC) function should be preserved.	NA	Homozygous	KO	ABR & DPOAE	PMID: 25467981	Hearing loss
TMIE	259236	Tmie	20776	91.6667	AR	Tmie<em1Mll>	Homozygous TmieHA/HA mice showed normal ABR responses (Fig. 2B), mechanotransduction (Fig. 2C,D) and vestibular function (data not shown).	NA	Homozygous	KI	ABR	PMID: 32343945	Hearing loss
TMIE	259236	Tmie	20776	91.6667	AR	Tmie<em2Mll>	Homozygous TmieHA/HA mice showed normal ABR responses (Fig. 2B), mechanotransduction (Fig. 2C,D) and vestibular function (data not shown).	NA	Homozygous	KI	ABR	PMID: 32343945	Hearing loss
TMIE	259236	Tmie	20776	91.6667	AR	Tmie<em3Mll>	Homozygous TmieHA/HA mice showed normal ABR responses (Fig. 2B), mechanotransduction (Fig. 2C,D) and vestibular function (data not shown).	NA	Homozygous	KI	ABR	PMID: 32343945	Hearing loss
TMIE	259236	Tmie	20776	91.6667	AR	Tmie<em4Mll>	Homozygous TmieHA/HA mice showed normal ABR responses (Fig. 2B), mechanotransduction (Fig. 2C,D) and vestibular function (data not shown).	NA	Homozygous	KI	ABR	PMID: 32343945	Hearing loss
TMPRSS3	64699	Tmprss3	140765	88.9625	AR	Tmprss3<m1Ingm>	Auditory brainstem response revealed that wild type and heterozygous mice have normal hearing thresholds up to 5 months of age, whereas Tmprss3(Y260X) homozygous mutant mice exhibit severe deafness.	C3HeB/FeJ-Tmprss3<m1Ingm>	Homozygous	Single point mutation	ABR	PMID: 21454591	Hearing loss	Hearing Loss
TMPRSS3	64699	Tmprss3	140765	88.9625	AR	Tmprss3<tm1Lex>	Degeneration of sensory cochlear hair cells in the inner ear in the case of Cldn14 knockout mice (data not shown)12 and degeneration of the organ of Corti in Tmprss3 were also observed in the knockout mice (data not shown)	NA	Homozygous	KO	Startle response	PMID: 20562862	Hearing loss
TMTC2	160335	Tmtc2	278279	95.6938	AR	Tmtc2<em2(IMPC)Kmpc>	There was no significant difference in ABR threshold between the experimental group and the control group	C57BL/6NTac	Homozygous	KI	ABR	IMPC	Normal hearing	No Hearing Loss Evidence
TNC	3371	Tnc	21923	84.1436	AD	NA	There was no description of hearing in mice	NA	NA	NA	NA	NA	Not available	No Auditory Testing
TOP2B	7155	Top2b	21974	95.572	AD	Top2b<em1(IMPC)Mbp>	There was no significant difference in ABR threshold between the experimental group and the control group	C57BL/6NCrl	Homozygous	KO	ABR	IMPC	Normal hearing	No Hearing Loss Evidence
TPRN	286262	Tprn	97031	71.0267	AR	Tprn<em1Pghu>	ABR threshold to click stimuli was elevated about 20 dB, 40 dB, and 50 dB for TPRN−/− mice at P15, P30, and P60, respectively, compared to the WT counterparts (P < 0.005 or 0.001).	B6.Cg-Tprn<em1Pghu>	Homozygous	KO	ABR	PMID: 27693694	Hearing loss	Hearing Loss
TPRN	286262	Tprn	97031	71.0267	AR	Tprn<em1Bzha>	Additionally, reducing Tprn expression partially rescued the auditory function in Grxcr2 mutant mice, as evidenced by the improved ABR thresholds.	NA	Homozygous	KO	ABR	PMID: 30380417	Hearing loss
TPRN	286262	Tprn	97031	71.0267	AR	Tprn<tm1.1(KOMP)Vlcg>	Abnormal auditory brainstem response	C57BL/6NJ	Homozygous	KO	ABR	IMPC	Hearing loss
TRIOBP	11078	Triobp	110253	60.8457	AR	Triobp<tm1Tbf>	We next determined the thresholds of auditory-evoked brainstem responses (ABR) in TriobpΔex8/Δex8, TriobpΔex8/+, and Triobp+/+ adult littermates. Normal ABR thresholds and waveforms were observed in wild type and heterozygous mice. However, TriobpΔex8 /Δex8 mice did not respond to either a 100 dB sound pressure level (SPL) click or tone bursts at 8 kHz to 32 kHz, indicating that they are profound…	C57BL/6-Triobp<tm1Tbf>	Homozygous	KO	ABR	PMID: 20510926	Hearing loss	Hearing Loss
TRIOBP	11078	Triobp	110253	60.8457	AR	Triobp<tm1Sik>	To evaluate the hearing of both TRIOBP-5–deficient mouse models, auditory brainstem responses (ABRs) were recorded (Figure 3). At 4 and 8 weeks of age, TriobpΔEx8/YHB226 mice have residual hearing at 8 and 16 kHz. By 12 weeks of age hearing loss was severe to profound at all frequencies tested (Figure 3A). Four-week-old TriobpΔEx9-10/ΔEx9-10 mice also had residual hearing at 8 and 16 kHz that pro…	NA	Homozygous	KO	ABR	PMID: 31217345	Hearing loss
TRIOBP	11078	Triobp	110253	60.8457	AR	Triobp<em1(IMPC)J>	Abnormal auditory brainstem response	C57BL/6NJ	Homozygous	KO	ABR	IMPC	Hearing loss
TRRAP	8295	Trrap	100683	98.2701	AD	NA	There was no description of hearing in mice	NA	NA	NA	NA	NA	Not available	No Auditory Testing
TSPEAR	54084	Tspear	252974	81.9133	AR	NA	There was no description of hearing in mice	NA	NA	NA	NA	NA	Not available	No Auditory Testing
TWNK	56652	Twnk	226153	86.9883	AD;AR	NA	There was no description of hearing in mice	NA	NA	NA	NA	NA	Not available	No Auditory Testing
USH1C	10083	Ush1c	72088	92.5473	AR	Ush1c<dfcr>	The vestibular dysfunction of mutant mice suggested that they might also be hearing impaired. We assessed hearing in mutant and control mice by auditory-evoked brainstem response (ABR) thresholds to broad-band clicks and to 8, 16 and 32 kHz pure-tone stimuli (Table 3), according to previously established criteria (17). ABR tests of eight homozygous dfcr mutants (one tested at 21 days, four at 32 …	BALB/cByJ	Homozygous	Spontaneous	ABR	PMID: 14519688	Hearing loss	Hearing Loss
USH1C	10083	Ush1c	72088	92.5473	AR	Ush1c<dfcr-2J>	The vestibular dysfunction of mutant mice suggested that they might also be hearing impaired. We assessed hearing in mutant and control mice by auditory-evoked brainstem response (ABR) thresholds to broad-band clicks and to 8, 16 and 32 kHz pure-tone stimuli (Table 3), according to previously established criteria (17). ABR tests of eight homozygous dfcr mutants (one tested at 21 days, four at 32 …	B6;129S4	Homozygous	Spontaneous	ABR	PMID: 14519688	Hearing loss
USH1C	10083	Ush1c	72088	92.5473	AR	Ush1c<tm1Bkts>	All homozygous Ush1c216A (216AA) mice show the behavioral characteristics of deaf mice; they are hyperactive, display circling and head tossing behavior, and do not have a Preyer reflex. However, they are similar in size and weight to their heterozygous (216GA) and wild-type (216GG) litter mates, and both male and female 216AA mice are fertile. Neither the 216GA nor the 216GG mice show behavioral…	129S6/SvEvTac * C57BL/6J * FVB/N	Homozygous	KI	Preyer reflex	PMID: 17174357	Hearing loss
USH1C	10083	Ush1c	72088	92.5473	AR	Ush1c<tm1.1Ugds>	In postnatal day 60 (P60) stereocilin-null (Strc−/−) mice, auditory brainstem responses to tones in the 5-40 kHz frequency range showed increased thresholds, up to 60 dB (data not shown). P14-15 mice still have immature CAP thresholds (Fig. 1a vs 1b), but their mechanical and electrical cochlear responses are adult-like (see Figs 1d, 1e, 2a), indicating the immaturity of their CAP thresholds is l…	129S2/SvPas	Homozygous	KO	ABR & DPOAE & CAP	PMID: 18849963	Hearing loss
USH1C	10083	Ush1c	72088	92.5473	AR	Ush1c<dfcr>	Homozygous harmonin-PDZ2AAA/AAA mice were viable but displayed from P10 onwards head tossing and circling behavior indicative of vestibular dysfunction (data not shown). Measurements of the auditory brain stem response (ABR) in 4-week old animals revealed that the mice were profoundly deaf (Fig. 2C, D); wild-type mice had auditory thresholds of ~ 30 dB, while thresholds in the mutants were >90 dB…	BALB/cBySmn * C57BL/6 * C57BL/Ka	Homozygous	Spontaneous	ABR	PMID: 19447093	Hearing loss
USH1C	10083	Ush1c	72088	92.5473	AR	Ush1c<tm1.1Mull>	Homozygous harmonin-PDZ2AAA/AAA mice were viable but displayed from P10 onwards head tossing and circling behavior indicative of vestibular dysfunction (data not shown). Measurements of the auditory brain stem response (ABR) in 4-week old animals revealed that the mice were profoundly deaf (Fig. 2C, D); wild-type mice had auditory thresholds of ~ 30 dB, while thresholds in the mutants were >90 dB…	129S/SvEv * C57BL/6 * SJL	Homozygous	KI	ABR	PMID: 19447093	Hearing loss
USH1C	10083	Ush1c	72088	92.5473	AR	Ush1c<tm1Xzl>	To quantitatively assess hearing loss in Ush1c−/− mice, we measured auditory-evoked brainstem response (ABR) thresholds to click stimuli and to 8, 16 and 32 kHz pure-tone stimuli on mutant and control mice at P22 (Fig. 5 and Supplementary Fig. 3), P15 and P100 (data not shown). Ush1c−/− mice were completely deaf at all the frequencies tested, as there was no detectable ABR with 100 dB SPL stimuli…	B6.129-Ush1c<tm1Xzl>	Homozygous	KO	ABR	PMID: 20211154	Hearing loss
USH1C	10083	Ush1c	72088	92.5473	AR	Ush1c<tm1Xzl>/Ush1c<+>	Significant levels of age-related hearing loss were detected in +/Myo7ash1–8J +/Ush1gjs, +/Myo7ash1–8J +/Cdh23v-2J and +/Myo7ash1–8J +/Pcdh15av-3J double heterozygous micecompared with age-matched single heterozygous animals, suggesting epistasis between Myo7a and each of the three loci. +/Pcdh15av-3J +/Ush1gjs double heterozygous mice also showed elevated hearing loss, suggesting Pcdh15–Ush1g ep…	B6.129-Ush1c<tm1Xzl>	Heterozygous	Spontaneous	ABR	PMID: 22381527	Hearing loss
USH1C	10083	Ush1c	72088	92.5473	AR	Ush1c<tm1c(KOMP)Wtsi>	Moreover, at P15, Myo7afl/flMyo15-cre+/− mice show ABRs comparable to those of control mice (click thresholds: Myo7afl/fl 58±3dB, n=5; Myo7afl/flMyo15-cre+/− 53 ± 3 n=7; Fig. 4j). ABR thresholds at all frequencies tested were also similar between the two genotypes (two-way ANOVA, P=.174). The normal AP activity in IHCs from pre-hearing Myo7afl/ f lMyo15-cre+/- mice meant that their auditory syste…	NA	Homozygous	KI	ABR	PMID: 30275467	Hearing loss
USH1G	124590	Ush1g	16470	96.3124	AR	Ush1g<tm1.2Ugds>	Exploration of the auditory functions of Ush1g−/− mice in vivo showed a lack of identifiable auditory brainstem response (ABR) waves for all sound frequencies even at the highest intensity (105 dB SPL) tested.	129S1/SvImJ * BALB/c * C57BL/6 * C57BL/6J	Homozygous	KO	ABR & DPOAE	PMID: 21436032	Hearing loss	Hearing Loss
USH1G	124590	Ush1g	16470	96.3124	AR	Ush1g<js>	No response could be recorded in homozygotic mice at any age. In contrast, good responses were obtained in heterozygotic mice at ages from 14 to 30 days	B6.A-Ush1g<js>/J	Homozygous	Spontaneous	ABR	PMID: 1442008	Hearing loss
USH1G	124590	Ush1g	16470	96.3124	AR	Ush1g<js>	The purpose of this research was to identify vestibular deficits in mice using linear vestibular evoked potentials (VsEPs). VsEP thresholds, peak latencies, and peak amplitudes from 24 strains with known genetic mutations and 6 inbred background strains were analyzed and descriptive statistics generated for each strain. Response parameters from mutant homozygotes were compared with heterozygote a…	B6.A-Ush1g<js>/J	Homozygous	Spontaneous	VsEP	PMID: 16235133	Hearing loss
USH1G	124590	Ush1g	16470	96.3124	AR	Ush1g<js>/Ush1g<+>	The purpose of this research was to identify vestibular deficits in mice using linear vestibular evoked potentials (VsEPs). VsEP thresholds, peak latencies, and peak amplitudes from 24 strains with known genetic mutations and 6 inbred background strains were analyzed and descriptive statistics generated for each strain. Response parameters from mutant homozygotes were compared with heterozygote a…	B6.A-Ush1g<js>/J	Heterozygous	Spontaneous	VsEP	PMID: 16235133	Hearing loss
USH1G	124590	Ush1g	16470	96.3124	AR	Ush1g<em1Ykkw>	The hearing ability of B6J-Ush1gjs/+ heterozygous mice, however, was affected and appeared abnormal following examination of the auditory brain stem responses (ABRs) evoked by tone-pip stimuli at 4, 8, 16, and 32 kHz. The presence of measurable thresholds at 2 months of age in B6J-Ush1g+/+ and -Ush1gjs/+ mice allowed us to determine the latency peak response for peaks I–V at various frequencies, …	NA	Homozygous	KI	ABR	PMID: 26936824	Hearing loss
USH2A	7399	Ush2a	22283	71.3187	AR	Ush2a<tm1Tili>	DPOAE measurements at 4 months of age showed normal cochlear function in the mutants at low frequency but a clear threshold elevation at higher test frequencies.	129S4/SvJae * C57BL/6	Homozygous	KO	DPOAE	PMID: 17360538	Hearing loss	Hearing Loss
USP48	84196	Usp48	170707	94.4928	AD	NA	There was no description of hearing in mice	NA	NA	NA	NA	NA	Not available	No Auditory Testing
WBP2	23558	Wbp2	22378	96.9349	AR	Wbp2<tm2a(EUCOMM)Wtsi>	ABR waveforms were averaged for broadband clicks (Fig 2G) and 12‐ and 24‐kHz stimuli from 4‐week‐old mutants and wild‐type (wt) littermates in 5‐dB steps and adjusted for sensation level (SL; level above threshold). While the ABRs of mutants had a similar shape compared to controls.	C57BL/6N * C57BL/6NTac	Homozygous	KO	ABR & DPOAE	PMID: 268819688	Hearing loss	Hearing Loss
WFS1	7466	Wfs1	22393	86.8539	AD;AR	Wfs1<tm1.1Bedel>	ABR thresholds measured during our functional exploration in Wfs1ΔExon8 mice were comparable to those of the Wfs1WT (WT) mice at 4 months, to the exception of a 10 dB difference in the lowest frequencies, up to 10 KHz included (Fig. 1A). These differences worsened with age and led to a mild to moderate hearing deficit by 10 months of age. At all tested frequencies, significantly higher (10 to 20 …	C57BL/6N	Homozygous	KO	ABR & DPOAE	PMID: 373860148	Hearing loss	Hearing Loss
WHRN	25861	Whrn	73750	88.4234	AR	Whrn<tm1b(EUCOMM)Wtsi>	Whrn<wi/wi> mutants also showed no auditory brainstem response (ABR) to the highest sound stimulus at P20 and P98 (Figures 2B and 2C). Whrn<+/wi> mice had comparable ABR thresholds to Whrn+/+ mice, suggesting the mutation was completely recessive.	C57BL/6N-Whrn<tm1a(EUCOMM)Wtsi>	Homozygous	KO	ABR	PMID: 27117407	Hearing loss	Hearing Loss
WHRN	25861	Whrn	73750	88.4234	AR	Whrn<hb>	Hyperactivity, impaired hearing	BALB/c * C3H/HeH * C57BL/6J	Homozygous	Single point mutation	ABR	PMID: 27534441	Hearing loss
