# Supplementary material for: GDC: Integration of Multi‐Omic and Phenotypic Resources to Unravel the Genetic Pathogenesis of Hearing Loss
Source: Adv Sci (Weinh). 2025 Mar 16;12(29):2408891. doi: 10.1002/advs.202408891 (PMC12362786; doi:10.1002/advs.202408891)
Supplement: Supplementary file 2 — Supporting Tables [file ADVS-12-2408891-s002.zip › TableS6_r2.xlsx]

## Sheet: Sheet1
Supplementary Table S6: Selected Features for ML model identifying candidate HL genes
Feature	Group
Mmul1	Bulk RNAseq level on monkey cochlea
Mmul2	Bulk RNAseq level on monkey cochlea
Mmul3	Bulk RNAseq level on monkey cochlea
BaC	Single cell RNAseq level on mouse cochlea
CC	Single cell RNAseq level on mouse cochlea
CEC	Single cell RNAseq level on mouse cochlea
DC_PC	Single cell RNAseq level on mouse cochlea
Fibrocyte	Single cell RNAseq level on mouse cochlea
HC	Single cell RNAseq level on mouse cochlea
IC	Single cell RNAseq level on mouse cochlea
IPhC_IBC	Single cell RNAseq level on mouse cochlea
MC	Single cell RNAseq level on mouse cochlea
RMC	Single cell RNAseq level on mouse cochlea
SC	Single cell RNAseq level on mouse cochlea
SGC	Single cell RNAseq level on mouse cochlea
SGN	Single cell RNAseq level on mouse cochlea
SMC	Single cell RNAseq level on mouse cochlea
TBC	Single cell RNAseq level on mouse cochlea
Abcc1	Expression correlation coefficients
Abhd12	Expression correlation coefficients
Actg1	Expression correlation coefficients
Adcy1	Expression correlation coefficients
Adgrv1	Expression correlation coefficients
Aifm1	Expression correlation coefficients
Alms1	Expression correlation coefficients
Arsg	Expression correlation coefficients
Atp1a3	Expression correlation coefficients
Atp2b2	Expression correlation coefficients
Atp6v1b1	Expression correlation coefficients
Atp6v1b2	Expression correlation coefficients
Bcs1l	Expression correlation coefficients
Bdp1	Expression correlation coefficients
Bsnd	Expression correlation coefficients
Btd	Expression correlation coefficients
Cabp2	Expression correlation coefficients
Cacna1d	Expression correlation coefficients
Ccdc50	Expression correlation coefficients
Cd164	Expression correlation coefficients
Cdc14a	Expression correlation coefficients
Cdh23	Expression correlation coefficients
Ceacam16	Expression correlation coefficients
Cemip	Expression correlation coefficients
Chd7	Expression correlation coefficients
Cib2	Expression correlation coefficients
Cisd2	Expression correlation coefficients
Cldn14	Expression correlation coefficients
Cldn9	Expression correlation coefficients
Clic5	Expression correlation coefficients
Clpp	Expression correlation coefficients
Clrn1	Expression correlation coefficients
Clrn2	Expression correlation coefficients
Coch	Expression correlation coefficients
Col11a1	Expression correlation coefficients
Col11a2	Expression correlation coefficients
Col1a1	Expression correlation coefficients
Col1a2	Expression correlation coefficients
Col2a1	Expression correlation coefficients
Col4a3	Expression correlation coefficients
Col4a4	Expression correlation coefficients
Col4a5	Expression correlation coefficients
Col4a6	Expression correlation coefficients
Col9a1	Expression correlation coefficients
Col9a2	Expression correlation coefficients
Col9a3	Expression correlation coefficients
Crym	Expression correlation coefficients
Diablo	Expression correlation coefficients
Diaph1	Expression correlation coefficients
Diaph3	Expression correlation coefficients
Dmxl2	Expression correlation coefficients
Dnmt1	Expression correlation coefficients
Dspp	Expression correlation coefficients
Edn3	Expression correlation coefficients
Ednrb	Expression correlation coefficients
Elmod3	Expression correlation coefficients
Eps8	Expression correlation coefficients
Eps8l2	Expression correlation coefficients
Eral1	Expression correlation coefficients
Ercc2	Expression correlation coefficients
Espn	Expression correlation coefficients
Esrp1	Expression correlation coefficients
Esrrb	Expression correlation coefficients
Eya1	Expression correlation coefficients
Eya4	Expression correlation coefficients
Fgf3	Expression correlation coefficients
Fgfr1	Expression correlation coefficients
Fgfr2	Expression correlation coefficients
Fgfr3	Expression correlation coefficients
Foxi1	Expression correlation coefficients
Gab1	Expression correlation coefficients
Gas2	Expression correlation coefficients
Gata3	Expression correlation coefficients
Gipc3	Expression correlation coefficients
Gja1	Expression correlation coefficients
Gjb2	Expression correlation coefficients
Gjb3	Expression correlation coefficients
Gjb6	Expression correlation coefficients
Gpsm2	Expression correlation coefficients
Grap	Expression correlation coefficients
Greb1l	Expression correlation coefficients
Grhl2	Expression correlation coefficients
Grxcr1	Expression correlation coefficients
Grxcr2	Expression correlation coefficients
Gsdme	Expression correlation coefficients
Hars1	Expression correlation coefficients
Hars2	Expression correlation coefficients
Hgf	Expression correlation coefficients
Homer2	Expression correlation coefficients
Hsd17b4	Expression correlation coefficients
Ifnlr1	Expression correlation coefficients
Ildr1	Expression correlation coefficients
Kcne1	Expression correlation coefficients
Kcnj10	Expression correlation coefficients
Kcnq1	Expression correlation coefficients
Kcnq4	Expression correlation coefficients
Kitl	Expression correlation coefficients
Lars2	Expression correlation coefficients
Lhfpl5	Expression correlation coefficients
Lmx1a	Expression correlation coefficients
Loxhd1	Expression correlation coefficients
Lrp5	Expression correlation coefficients
Lrrc51	Expression correlation coefficients
Map1b	Expression correlation coefficients
Marveld2	Expression correlation coefficients
Mcm2	Expression correlation coefficients
Met	Expression correlation coefficients
Mir96	Expression correlation coefficients
Mitf	Expression correlation coefficients
Mpzl2	Expression correlation coefficients
Msrb3	Expression correlation coefficients
Myh14	Expression correlation coefficients
Myh9	Expression correlation coefficients
Myo15a	Expression correlation coefficients
Myo1a	Expression correlation coefficients
Myo1c	Expression correlation coefficients
Myo1f	Expression correlation coefficients
Myo3a	Expression correlation coefficients
Myo6	Expression correlation coefficients
Myo7a	Expression correlation coefficients
Nars2	Expression correlation coefficients
Ncoa3	Expression correlation coefficients
Ndp	Expression correlation coefficients
Nlrp3	Expression correlation coefficients
Opa1	Expression correlation coefficients
Osbpl2	Expression correlation coefficients
Otoa	Expression correlation coefficients
Otof	Expression correlation coefficients
Otog	Expression correlation coefficients
Otogl	Expression correlation coefficients
P2rx2	Expression correlation coefficients
Pax3	Expression correlation coefficients
Pcdh15	Expression correlation coefficients
Pde1c	Expression correlation coefficients
Pdzd7	Expression correlation coefficients
Pex1	Expression correlation coefficients
Pex26	Expression correlation coefficients
Pex6	Expression correlation coefficients
Pjvk	Expression correlation coefficients
Pls1	Expression correlation coefficients
Pnpt1	Expression correlation coefficients
Polr1b	Expression correlation coefficients
Polr1c	Expression correlation coefficients
Polr1d	Expression correlation coefficients
Pou3f4	Expression correlation coefficients
Pou4f3	Expression correlation coefficients
Ppip5k2	Expression correlation coefficients
Prps1	Expression correlation coefficients
Ptprq	Expression correlation coefficients
Rai1	Expression correlation coefficients
Rdx	Expression correlation coefficients
Rest	Expression correlation coefficients
Ripor2	Expression correlation coefficients
Ror1	Expression correlation coefficients
S1pr2	Expression correlation coefficients
Scd2	Expression correlation coefficients
Sema3e	Expression correlation coefficients
Serpinf1	Expression correlation coefficients
Six1	Expression correlation coefficients
Six5	Expression correlation coefficients
Slc12a2	Expression correlation coefficients
Slc17a8	Expression correlation coefficients
Slc22a4	Expression correlation coefficients
Slc26a4	Expression correlation coefficients
Slc26a5	Expression correlation coefficients
Slc44a4	Expression correlation coefficients
Smpx	Expression correlation coefficients
Snai2	Expression correlation coefficients
Sox10	Expression correlation coefficients
Spns2	Expression correlation coefficients
Strc	Expression correlation coefficients
Syne4	Expression correlation coefficients
Tbc1d24	Expression correlation coefficients
Tcof1	Expression correlation coefficients
Tecta	Expression correlation coefficients
Thoc1	Expression correlation coefficients
Timm8a1	Expression correlation coefficients
Tjp2	Expression correlation coefficients
Tmc1	Expression correlation coefficients
Tmem132e	Expression correlation coefficients
Tmie	Expression correlation coefficients
Tmprss3	Expression correlation coefficients
Tmtc2	Expression correlation coefficients
Tnc	Expression correlation coefficients
Top2b	Expression correlation coefficients
Tprn	Expression correlation coefficients
Triobp	Expression correlation coefficients
Trrap	Expression correlation coefficients
Tspear	Expression correlation coefficients
Twnk	Expression correlation coefficients
Ush1c	Expression correlation coefficients
Ush1g	Expression correlation coefficients
Ush2a	Expression correlation coefficients
Usp48	Expression correlation coefficients
Wbp2	Expression correlation coefficients
Wfs1	Expression correlation coefficients
Whrn	Expression correlation coefficients
actin filament organization	Gene Ontology annotation
anatomical structure homeostasis	Gene Ontology annotation
auditory receptor cell development	Gene Ontology annotation
auditory receptor cell morphogenesis	Gene Ontology annotation
auditory receptor cell stereocilium organization	Gene Ontology annotation
detection of mechanical stimulus involved in sensory perception of sound	Gene Ontology annotation
detection of stimulus	Gene Ontology annotation
ear development	Gene Ontology annotation
ear morphogenesis	Gene Ontology annotation
embryonic organ morphogenesis	Gene Ontology annotation
epidermal cell differentiation	Gene Ontology annotation
epidermis development	Gene Ontology annotation
epithelial tube morphogenesis	Gene Ontology annotation
gland development	Gene Ontology annotation
hair cell differentiation	Gene Ontology annotation
inner ear auditory receptor cell differentiation	Gene Ontology annotation
inner ear development	Gene Ontology annotation
inner ear morphogenesis	Gene Ontology annotation
inner ear receptor cell development	Gene Ontology annotation
inner ear receptor cell differentiation	Gene Ontology annotation
inner ear receptor cell stereocilium organization	Gene Ontology annotation
mechanoreceptor differentiation	Gene Ontology annotation
morphogenesis of a branching epithelium	Gene Ontology annotation
morphogenesis of a branching structure	Gene Ontology annotation
response to mechanical stimulus	Gene Ontology annotation
sensory organ morphogenesis	Gene Ontology annotation
sensory perception of light stimulus	Gene Ontology annotation
sensory perception of mechanical stimulus	Gene Ontology annotation
stem cell differentiation	Gene Ontology annotation
tissue homeostasis	Gene Ontology annotation
AGE-RAGE signaling pathway in diabetic complications	Pathway annotation
Adherens junction	Pathway annotation
Adrenergic signaling in cardiomyocytes	Pathway annotation
Amoebiasis	Pathway annotation
Calcium signaling pathway	Pathway annotation
Cytoskeleton in muscle cells	Pathway annotation
Cytosolic DNA-sensing pathway	Pathway annotation
ECM-receptor interaction	Pathway annotation
EGFR tyrosine kinase inhibitor resistance	Pathway annotation
Focal adhesion	Pathway annotation
Gastric acid secretion	Pathway annotation
MAPK signaling pathway	Pathway annotation
Melanoma	Pathway annotation
Motor proteins	Pathway annotation
PI3K-Akt signaling pathway	Pathway annotation
Pancreatic secretion	Pathway annotation
Pathway	Pathway annotation
Peroxisome	Pathway annotation
Protein digestion and absorption	Pathway annotation
Proteoglycans in cancer	Pathway annotation
Rap1 signaling pathway	Pathway annotation
Ras signaling pathway	Pathway annotation
Regulation of actin cytoskeleton	Pathway annotation
Relaxin signaling pathway	Pathway annotation
Salivary secretion	Pathway annotation
Signaling pathways regulating pluripotency of stem cells	Pathway annotation
Tight junction	Pathway annotation
Vascular smooth muscle contraction	Pathway annotation
cAMP signaling pathway	Pathway annotation
cGMP-PKG signaling pathway	Pathway annotation
